# Supplementary material for: Factorial validity and invariance of the Patient Health Questionnaire (PHQ)-9 among clinical and non-clinical populations
Source: PLoS One. 2018 Jul 19;13(7):e0199235. doi: 10.1371/journal.pone.0199235 (PMC6053131; doi:10.1371/journal.pone.0199235)
Supplement: S1 Dataset — (XLSX) [file pone.0199235.s001.xlsx]

## Sheet: DataSet
SEX	AGE	LIVING AREA	MARITAL STATUS	PRESENCE/ABSENCE OF CHILD	NUMBER OF PSYCHIATRIC DISORDER	DIAGNOSIS	MDD DIAGNOSIS USING PHQ-9	MDD	PD	SAD	OCD	OTHER MENTAL DISORDER	CLINICAL HISTORY	PHQ-9_1	PHQ-9_2	PHQ-9_3	PHQ-9_4	PHQ-9_5	PHQ-9_6	PHQ-9_7	PHQ-9_8	PHQ-9_9	PHQ-9_Total
1	57	5	2	2	3	12	0	1	1	0	1	0	1	1	2	3	3	2	3	2	3	3	22
1	47	2	1	1	2	7	1	1	0	0	1	0	1	3	3	3	3	3	3	3	0	3	24
2	37	5	2	2	0	18	0	0	0	0	0	0	1	1	1	1	1	1	2	1	0	1	9
1	52	3	1	1	1	1	0	1	0	0	0	0	1	2	2	2	2	2	2	2	2	0	16
1	58	3	2	2	0	17	0	0	0	0	0	0	0	0	0	1	1	0	0	0	0	0	2
2	48	3	2	1	1	2	0	0	1	0	0	0	0	1	0	1	1	1	0	1	0	0	5
1	42	3	1	1	2	1	0	1	0	0	0	1	1	2	2	2	2	1	2	2	1	1	15
1	46	3	1	1	4	13	1	1	0	1	1	1	1	3	3	3	3	3	3	2	2	3	25
2	50	2	2	2	0	17	0	0	0	0	0	0	0	0	0	0	0	0	0	0	0	0	0
1	50	6	2	1	2	6	0	1	0	1	0	0	1	2	1	1	1	1	1	1	1	1	10
2	51	7	2	2	1	2	0	0	1	0	0	0	1	0	0	0	0	1	0	0	0	0	1
1	50	3	1	1	1	1	1	1	0	0	0	0	1	2	3	3	3	3	3	3	3	0	23
1	48	8	1	1	0	17	0	0	0	0	0	0	0	0	0	1	0	0	0	0	0	0	1
1	46	2	1	1	0	17	0	0	0	0	0	0	0	0	0	1	1	1	0	0	0	0	3
2	37	7	2	2	1	3	0	0	0	1	0	0	1	0	1	2	0	1	1	0	0	0	5
1	38	3	1	1	2	7	0	1	0	0	1	0	1	1	1	0	0	0	1	1	0	0	4
1	53	3	1	1	3	5	0	1	1	0	0	1	1	1	1	1	1	1	0	2	0	1	8
2	45	2	2	2	1	2	0	0	1	0	0	0	1	1	0	1	1	0	0	1	0	0	4
2	39	4	2	2	0	18	0	0	0	0	0	0	1	0	1	1	1	2	1	0	0	0	6
1	44	5	1	1	0	17	0	0	0	0	0	0	0	0	0	0	0	0	0	0	0	0	0
1	53	3	2	2	1	2	1	0	1	0	0	0	1	3	3	3	0	0	3	0	0	3	15
1	44	3	2	2	0	17	0	0	0	0	0	0	0	1	1	0	0	0	0	0	0	0	2
1	43	5	2	2	3	8	0	0	1	1	0	1	1	0	0	2	2	0	0	1	0	0	5
1	57	3	1	1	1	16	0	0	0	0	0	1	1	2	2	2	2	2	2	3	1	2	18
1	43	5	1	1	2	1	0	1	0	0	0	1	1	2	1	2	3	0	1	1	2	0	12
2	42	4	2	2	1	16	0	0	0	0	0	1	1	2	1	3	3	3	0	3	3	0	18
1	56	6	1	1	0	17	0	0	0	0	0	0	0	0	0	0	0	0	0	0	0	0	0
2	48	3	2	2	4	12	0	1	1	0	1	1	1	2	1	1	2	1	2	1	1	1	12
1	37	3	1	1	0	17	1	0	0	0	0	0	0	3	3	2	3	0	3	1	0	3	18
2	50	3	1	2	0	18	0	0	0	0	0	0	1	1	2	3	3	0	3	0	0	2	14
2	42	3	1	1	0	17	0	0	0	0	0	0	0	0	0	0	1	0	0	0	0	0	1
2	54	1	2	2	0	17	0	0	0	0	0	0	0	0	0	0	1	0	1	1	1	1	5
1	50	3	2	2	1	1	0	1	0	0	0	0	1	2	2	2	2	2	2	2	2	2	18
1	54	1	1	1	2	1	0	1	0	0	0	1	1	1	2	2	3	1	1	3	0	0	13
2	38	4	1	1	0	18	0	0	0	0	0	0	1	1	1	0	1	0	1	1	0	0	5
1	51	1	2	1	1	1	0	1	0	0	0	0	1	0	0	0	2	1	2	0	0	0	5
1	55	5	2	2	2	8	0	0	1	1	0	0	0	0	0	0	1	0	0	0	0	0	1
2	45	5	1	1	2	5	1	1	1	0	0	0	1	3	3	3	3	3	3	3	0	3	24
1	44	3	1	1	2	1	0	1	0	0	0	1	1	1	1	1	2	2	2	2	1	2	14
2	46	3	1	1	1	1	0	1	0	0	0	0	1	2	2	3	2	2	2	2	2	2	19
1	51	8	2	2	1	2	0	0	1	0	0	0	1	0	1	2	1	0	1	0	0	0	5
1	50	5	2	2	1	1	0	1	0	0	0	0	1	1	1	1	1	0	0	0	0	0	4
2	47	8	1	1	2	3	0	0	0	1	0	1	1	2	2	0	2	3	2	1	2	0	14
1	56	2	2	2	1	2	0	0	1	0	0	0	0	1	1	1	3	0	2	2	2	2	14
1	52	5	2	2	1	4	0	0	0	0	1	0	1	0	0	1	0	0	0	0	0	0	1
1	51	4	2	1	1	16	0	0	0	0	0	1	1	2	1	1	3	2	2	1	2	1	15
1	52	5	2	2	0	17	0	0	0	0	0	0	0	1	1	1	1	1	1	1	1	1	9
2	57	3	1	1	3	8	0	0	1	1	0	1	1	3	3	3	3	2	1	1	0	0	16
2	41	3	1	1	1	16	0	0	0	0	0	1	1	2	2	2	2	2	3	2	1	2	18
2	44	3	2	2	4	11	0	1	1	1	0	1	1	2	2	2	3	3	1	0	0	1	14
2	49	2	1	1	0	18	0	0	0	0	0	0	1	1	1	1	1	1	0	1	0	0	6
1	59	3	1	1	1	3	0	0	0	1	0	0	1	2	1	3	2	2	0	0	2	1	13
1	58	4	1	1	0	18	1	0	0	0	0	0	1	3	3	3	3	1	3	2	0	1	19
1	46	5	1	1	1	1	0	1	0	0	0	0	1	1	2	3	3	3	2	0	0	2	16
1	59	6	2	2	2	5	0	1	1	0	0	0	1	1	1	2	1	1	2	1	1	1	11
1	54	1	2	2	4	13	0	1	0	1	1	1	1	1	1	1	1	2	1	1	1	0	9
1	43	3	1	1	1	16	0	0	0	0	0	1	1	1	1	2	3	3	2	1	0	1	14
1	60	4	1	1	0	17	0	0	0	0	0	0	0	0	0	0	1	0	0	0	0	0	1
1	54	5	2	2	1	2	0	0	1	0	0	0	1	1	1	2	2	1	1	2	0	0	10
1	42	3	2	2	2	7	0	1	0	0	1	0	1	1	0	2	2	2	0	0	0	0	7
1	42	2	1	1	3	14	1	0	1	1	1	0	1	3	3	0	3	0	2	3	1	2	17
2	53	3	1	2	5	15	1	1	1	1	1	1	1	3	3	3	3	3	3	3	3	3	27
2	60	3	2	2	0	18	0	0	0	0	0	0	1	1	1	1	1	0	0	1	1	0	6
1	54	4	1	1	1	1	0	1	0	0	0	0	1	1	1	2	2	1	1	1	1	2	12
2	41	5	1	1	0	18	0	0	0	0	0	0	1	1	1	2	2	0	2	0	0	0	8
2	42	3	2	1	1	2	0	0	1	0	0	0	1	0	0	3	1	1	0	0	0	0	5
2	41	3	1	1	0	17	0	0	0	0	0	0	0	0	0	0	0	0	0	0	0	0	0
1	63	3	2	2	3	5	1	1	1	0	0	1	1	3	3	3	3	3	3	3	0	3	24
1	44	2	2	1	1	1	0	1	0	0	0	0	1	2	1	1	3	3	3	3	2	0	18
1	49	1	1	1	2	6	0	1	0	1	0	0	1	3	0	3	3	1	2	1	0	0	13
2	64	5	1	2	0	17	0	0	0	0	0	0	0	1	1	1	1	1	1	1	1	1	9
1	53	3	2	2	1	1	0	1	0	0	0	0	1	0	0	0	0	1	0	0	0	0	1
1	51	3	2	2	5	15	0	1	1	1	1	1	1	0	0	0	1	3	0	0	0	0	4
2	46	3	2	2	0	17	0	0	0	0	0	0	0	1	0	0	2	0	0	0	0	0	3
1	50	3	2	1	5	15	0	1	1	1	1	1	1	1	1	1	1	1	1	1	1	1	9
1	36	6	1	1	1	2	0	0	1	0	0	0	1	1	1	3	3	0	1	0	1	1	11
1	42	3	1	1	2	1	0	1	0	0	0	1	1	1	0	3	3	3	0	0	0	0	10
1	51	4	2	2	1	1	0	1	0	0	0	0	1	0	0	0	0	0	0	0	0	0	0
1	56	3	1	1	4	14	0	0	1	1	1	1	1	1	1	1	1	1	1	1	1	2	10
1	43	4	1	1	1	16	0	0	0	0	0	1	1	1	0	2	1	1	0	1	0	1	7
2	35	3	1	1	2	1	0	1	0	0	0	1	1	2	2	3	2	3	2	0	0	0	14
1	38	5	2	2	0	17	0	0	0	0	0	0	0	1	1	1	1	1	2	1	0	0	8
2	51	5	2	1	1	2	0	0	1	0	0	0	1	0	0	2	2	0	0	0	0	0	4
1	71	3	2	2	0	17	0	0	0	0	0	0	0	0	0	1	0	0	0	0	0	0	1
1	54	3	1	1	0	17	0	0	0	0	0	0	0	0	0	0	0	0	0	0	0	0	0
2	48	8	2	1	0	17	0	0	0	0	0	0	0	1	0	0	1	1	1	0	1	0	5
2	37	4	1	1	0	17	0	0	0	0	0	0	0	1	1	1	1	1	2	0	1	1	9
2	43	4	2	2	1	1	0	1	0	0	0	0	1	1	1	0	1	1	1	0	1	0	6
2	27	5	1	1	3	5	0	1	1	0	0	1	1	1	2	3	3	2	3	1	0	2	17
2	39	1	2	1	0	18	0	0	0	0	0	0	1	1	1	2	2	1	2	0	0	0	9
1	66	7	1	1	2	5	0	1	1	0	0	0	0	2	2	2	2	2	2	2	2	1	17
2	47	4	1	1	0	17	0	0	0	0	0	0	0	1	1	1	2	0	3	0	0	0	8
1	48	5	2	2	5	15	1	1	1	1	1	1	1	3	3	3	3	0	3	2	3	3	23
2	39	8	1	1	0	17	0	0	0	0	0	0	0	0	0	0	0	0	0	0	0	0	0
2	41	5	2	2	1	16	1	0	0	0	0	1	1	1	3	3	3	3	3	3	3	3	25
1	57	4	2	2	0	17	0	0	0	0	0	0	0	0	0	0	0	0	0	0	0	0	0
1	57	5	1	1	0	18	0	0	0	0	0	0	1	0	0	2	2	3	0	0	0	0	7
1	39	3	1	1	1	1	0	1	0	0	0	0	1	2	2	2	2	2	2	2	1	1	16
2	37	2	1	1	1	1	0	1	0	0	0	0	1	3	1	1	2	1	0	2	1	3	14
2	34	5	1	1	4	12	0	1	1	0	1	1	1	1	1	3	3	3	3	2	0	0	16
2	38	3	1	1	2	7	0	1	0	0	1	0	1	0	0	0	0	0	0	0	0	0	0
2	49	5	2	2	0	17	0	0	0	0	0	0	0	0	0	0	0	0	0	0	0	0	0
1	43	3	2	2	1	1	1	1	0	0	0	0	1	2	3	3	3	3	3	2	3	3	25
1	39	5	1	1	0	18	0	0	0	0	0	0	1	3	2	3	3	2	0	2	1	1	17
2	46	4	2	1	2	7	0	1	0	0	1	0	1	1	1	1	1	3	2	0	0	1	10
2	46	3	2	1	1	1	0	1	0	0	0	0	1	1	1	1	1	0	1	0	0	0	5
1	48	1	2	2	1	1	0	1	0	0	0	0	1	1	1	2	1	1	1	1	1	1	10
2	51	3	1	2	2	2	0	0	1	0	0	1	1	2	2	3	3	3	3	3	2	2	23
2	36	6	2	2	1	1	0	1	0	0	0	0	1	1	1	2	2	1	2	2	1	1	13
1	59	5	2	2	1	16	0	0	0	0	0	1	1	1	1	1	3	1	0	1	0	0	8
1	50	5	1	1	2	4	0	0	0	0	1	1	1	0	0	1	0	0	0	0	0	0	1
1	37	5	2	2	0	17	0	0	0	0	0	0	0	0	0	0	0	0	0	0	0	0	0
1	49	3	2	1	0	18	0	0	0	0	0	0	1	2	1	0	3	1	1	1	1	0	10
1	69	3	2	2	2	6	0	1	0	1	0	0	1	0	0	0	0	0	0	0	0	0	0
1	44	1	2	2	1	16	0	0	0	0	0	1	0	1	1	3	3	2	2	2	0	1	15
1	46	4	1	1	4	15	0	1	1	1	1	0	1	1	1	3	2	3	2	1	2	1	16
1	38	5	2	2	0	18	0	0	0	0	0	0	1	0	0	0	0	0	0	0	0	0	0
1	63	3	1	2	2	1	0	1	0	0	0	1	1	3	3	2	2	1	2	0	0	1	14
1	44	2	2	2	0	18	0	0	0	0	0	0	1	1	1	1	3	0	2	0	0	1	9
1	73	4	2	2	0	17	0	0	0	0	0	0	0	1	0	0	1	1	0	0	0	0	3
1	43	3	2	2	1	16	0	0	0	0	0	1	1	0	0	1	1	1	1	1	0	0	5
1	52	4	1	1	1	16	0	0	0	0	0	1	1	1	1	1	1	1	1	1	1	0	8
1	32	1	1	1	0	18	0	0	0	0	0	0	1	0	0	0	0	0	0	0	0	0	0
1	35	2	1	1	3	9	0	0	1	0	1	1	1	1	2	2	1	1	1	1	1	1	11
1	32	5	1	1	1	16	0	0	0	0	0	1	1	2	1	3	2	0	3	0	0	3	14
2	37	3	2	1	0	17	0	0	0	0	0	0	0	1	3	2	3	2	2	2	0	0	15
2	40	4	1	1	0	18	0	0	0	0	0	0	1	1	0	1	1	1	1	0	0	0	5
1	63	3	2	2	0	18	0	0	0	0	0	0	1	0	0	0	1	1	0	0	0	0	2
1	37	3	1	1	1	4	0	0	0	0	1	0	1	0	1	2	0	2	3	0	0	0	8
2	50	3	2	2	0	18	0	0	0	0	0	0	1	2	2	2	2	2	2	2	2	2	18
1	45	3	2	1	1	16	0	0	0	0	0	1	1	2	2	2	2	2	3	2	2	2	19
2	51	3	1	1	3	14	0	0	1	1	1	0	1	2	2	0	2	2	2	2	2	0	14
2	52	3	2	1	0	18	0	0	0	0	0	0	1	0	0	1	1	0	0	0	0	0	2
2	31	5	1	1	0	17	1	0	0	0	0	0	0	3	3	3	3	1	1	0	0	2	16
1	58	8	2	1	0	17	0	0	0	0	0	0	0	0	0	0	0	0	0	0	0	0	0
1	45	4	1	1	4	13	1	1	0	1	1	1	1	3	3	3	3	3	3	3	3	3	27
1	74	4	2	2	1	3	0	0	0	1	0	0	1	0	0	1	0	0	0	0	0	0	1
2	49	6	1	2	2	1	0	1	0	0	0	1	1	1	2	2	2	0	3	0	0	2	12
2	35	4	2	2	1	2	0	0	1	0	0	0	1	0	0	0	1	1	0	1	0	0	3
1	39	2	2	2	1	4	0	0	0	0	1	0	1	0	0	0	0	0	0	0	0	0	0
1	38	4	1	1	0	17	0	0	0	0	0	0	0	1	0	2	1	2	0	0	1	0	7
1	50	3	1	1	1	1	0	1	0	0	0	0	1	1	1	1	1	1	1	0	0	1	7
1	47	6	2	2	2	5	0	1	1	0	0	0	1	0	0	0	0	0	1	0	0	0	1
1	46	5	2	1	2	5	0	1	1	0	0	0	1	1	0	3	2	2	1	0	1	0	10
1	37	3	1	1	1	1	0	1	0	0	0	0	1	2	2	3	3	3	1	3	2	2	21
2	40	1	1	1	2	1	0	1	0	0	0	1	1	2	1	3	3	3	1	1	0	0	14
1	66	6	2	2	0	17	0	0	0	0	0	0	0	0	0	0	0	0	0	0	0	0	0
2	46	5	1	1	2	8	0	0	1	1	0	0	1	1	1	2	3	3	3	0	1	1	15
2	64	5	2	2	0	17	0	0	0	0	0	0	0	0	0	0	0	0	0	0	0	0	0
1	70	3	1	1	1	1	0	1	0	0	0	0	1	1	1	1	1	0	0	0	0	0	4
2	45	3	2	1	0	18	0	0	0	0	0	0	1	1	1	2	1	1	1	1	0	1	9
1	51	5	2	2	2	5	0	1	1	0	0	0	1	2	2	3	2	2	2	2	2	2	19
1	42	8	1	1	5	15	1	1	1	1	1	1	1	3	3	3	3	3	3	3	3	3	27
2	44	3	2	1	1	2	0	0	1	0	0	0	1	2	2	3	3	3	3	1	1	1	19
2	59	3	2	1	0	18	0	0	0	0	0	0	1	0	0	0	0	0	0	0	0	0	0
2	37	3	2	2	0	17	0	0	0	0	0	0	0	0	2	0	1	0	0	0	0	0	3
1	42	5	2	2	5	15	0	1	1	1	1	1	1	2	2	3	3	3	3	2	1	1	20
2	44	3	2	2	0	17	0	0	0	0	0	0	0	3	1	1	2	1	1	2	2	2	15
1	54	3	1	2	5	15	1	1	1	1	1	1	1	3	3	3	3	3	3	3	3	3	27
1	41	5	2	2	3	12	0	1	1	0	1	0	1	0	0	1	0	0	0	0	0	0	1
1	52	4	1	1	0	17	0	0	0	0	0	0	0	0	0	0	1	0	0	0	0	0	1
1	57	2	2	2	0	17	0	0	0	0	0	0	0	0	0	0	0	0	0	0	0	0	0
1	62	5	2	2	1	2	0	0	1	0	0	0	1	1	1	1	1	1	1	1	1	1	9
1	50	3	2	2	1	2	0	0	1	0	0	0	1	1	1	2	2	1	0	1	0	1	9
1	44	3	2	1	1	1	1	1	0	0	0	0	1	3	3	3	3	3	3	3	0	0	21
2	43	1	1	1	1	1	0	1	0	0	0	0	1	1	1	2	3	3	0	0	0	0	10
1	38	4	1	1	0	18	1	0	0	0	0	0	1	3	3	3	3	3	3	3	3	0	24
2	49	4	2	1	0	17	0	0	0	0	0	0	0	0	0	0	0	1	0	0	0	0	1
1	75	3	2	2	2	3	0	0	0	1	0	1	1	1	1	3	3	1	0	3	0	0	12
2	30	3	2	2	0	18	0	0	0	0	0	0	1	0	0	0	0	0	0	0	0	0	0
1	31	4	2	2	1	4	0	0	0	0	1	0	1	0	1	1	2	1	2	1	0	0	8
2	37	3	1	1	3	8	1	0	1	1	0	1	1	3	3	3	3	3	3	3	2	2	25
1	50	2	2	2	0	17	0	0	0	0	0	0	0	0	0	0	0	0	0	0	0	0	0
1	49	3	1	1	1	2	0	0	1	0	0	0	1	0	0	0	2	0	0	0	0	0	2
1	47	2	1	1	4	13	0	1	0	1	1	1	1	2	3	1	2	1	3	3	1	1	17
2	65	3	2	2	0	18	0	0	0	0	0	0	1	0	0	0	0	0	0	0	0	0	0
1	47	5	2	2	1	1	0	1	0	0	0	0	1	1	1	3	3	1	1	1	1	1	13
1	55	3	2	2	0	17	0	0	0	0	0	0	0	0	0	0	0	0	0	0	0	0	0
2	32	3	1	1	1	3	1	0	0	1	0	0	1	2	3	3	3	3	3	3	0	3	23
1	44	6	1	1	1	16	0	0	0	0	0	1	1	1	2	2	1	1	1	2	2	1	13
1	51	3	2	2	2	5	0	1	1	0	0	0	1	1	1	2	1	2	2	1	1	2	13
1	36	8	1	1	3	14	0	0	1	1	1	0	0	1	1	1	1	1	1	1	1	1	9
2	57	3	2	2	1	2	0	0	1	0	0	0	1	0	0	0	0	0	0	0	0	0	0
1	40	8	2	1	2	2	0	0	1	0	0	1	1	1	1	2	2	0	0	0	0	0	6
1	49	4	2	2	1	2	0	0	1	0	0	0	1	0	0	0	2	0	0	0	0	0	2
2	50	7	1	2	0	18	0	0	0	0	0	0	1	1	1	1	2	1	3	2	1	1	13
2	40	3	2	2	0	18	0	0	0	0	0	0	1	0	0	0	0	0	0	0	0	0	0
2	42	3	2	2	3	11	1	1	1	1	0	0	1	2	3	3	3	3	2	2	1	2	21
2	43	6	2	2	0	18	0	0	0	0	0	0	1	0	0	0	3	1	0	0	1	0	5
2	36	3	2	2	0	18	0	0	0	0	0	0	1	1	0	1	1	1	0	0	1	0	5
2	55	3	2	1	1	2	0	0	1	0	0	0	1	1	1	1	2	1	1	1	1	1	10
1	46	3	2	2	0	18	0	0	0	0	0	0	1	0	0	0	1	0	0	0	0	0	1
1	44	8	2	1	0	18	0	0	0	0	0	0	1	0	0	1	1	0	0	0	0	1	3
1	53	3	2	1	0	17	0	0	0	0	0	0	0	0	1	1	0	0	0	0	0	0	2
1	77	6	2	2	0	18	0	0	0	0	0	0	1	1	1	2	1	0	0	0	1	0	6
2	56	6	2	2	0	18	0	0	0	0	0	0	1	0	0	0	1	0	0	0	0	0	1
2	61	3	1	1	3	8	0	0	1	1	0	1	1	2	2	1	1	3	3	1	2	0	15
2	49	3	2	1	2	2	0	0	1	0	0	1	1	1	2	0	2	0	0	1	0	0	6
1	45	7	2	2	2	7	0	1	0	0	1	0	1	2	1	0	2	2	2	2	0	1	12
2	38	3	2	1	0	18	0	0	0	0	0	0	1	2	2	2	1	0	2	0	0	0	9
1	46	3	1	1	2	7	0	1	0	0	1	0	1	0	0	2	1	1	1	0	0	0	5
2	36	3	1	1	0	18	0	0	0	0	0	0	1	1	1	1	1	0	1	0	0	0	5
2	36	3	2	1	0	18	0	0	0	0	0	0	1	1	1	1	1	0	1	0	0	0	5
2	48	5	2	2	2	1	0	1	0	0	0	1	1	1	1	0	1	1	1	1	0	1	7
1	36	4	1	1	2	1	1	1	0	0	0	1	1	3	3	3	3	3	3	3	3	3	27
1	52	3	2	2	0	17	0	0	0	0	0	0	0	0	0	0	0	0	0	0	0	0	0
2	50	3	1	1	3	5	0	1	1	0	0	1	1	2	2	1	2	3	0	2	1	1	14
2	38	6	2	2	0	18	0	0	0	0	0	0	1	2	1	2	2	2	0	0	0	0	9
1	47	4	1	1	0	18	0	0	0	0	0	0	1	2	2	1	2	0	3	1	0	0	11
2	46	8	2	2	5	15	1	1	1	1	1	1	0	3	3	1	3	3	3	1	1	0	18
2	38	2	2	1	4	11	0	1	1	1	0	1	1	1	1	1	1	0	2	1	1	1	9
1	46	4	2	2	0	17	0	0	0	0	0	0	0	1	1	1	1	1	1	0	0	0	6
2	38	8	2	1	0	17	0	0	0	0	0	0	0	0	0	2	0	1	1	0	0	0	4
1	35	3	1	1	4	11	1	1	1	1	0	1	1	2	3	3	3	3	3	2	1	3	23
2	49	2	1	1	0	17	0	0	0	0	0	0	0	1	1	1	1	1	1	1	1	1	9
1	40	7	1	1	1	3	0	0	0	1	0	0	1	0	1	0	1	0	1	0	0	0	3
1	48	4	2	2	3	5	0	1	1	0	0	1	1	0	1	1	1	0	0	0	0	0	3
1	39	4	1	1	0	17	0	0	0	0	0	0	0	0	0	0	0	0	0	0	0	0	0
1	36	3	1	1	0	17	0	0	0	0	0	0	0	0	0	0	0	0	0	0	0	0	0
1	36	2	2	2	0	18	0	0	0	0	0	0	1	1	1	0	0	0	1	0	0	1	4
2	33	4	1	1	3	6	0	1	0	1	0	1	1	2	2	2	3	2	1	1	1	1	15
1	45	3	2	2	0	17	0	0	0	0	0	0	0	2	2	1	2	1	2	1	0	1	12
2	62	4	2	2	0	17	0	0	0	0	0	0	0	0	1	1	1	1	0	0	0	0	4
2	42	5	1	1	2	1	0	1	0	0	0	1	1	1	1	2	3	3	2	2	0	3	17
2	46	5	1	1	2	1	1	1	0	0	0	1	1	2	3	3	3	2	3	3	1	3	23
2	50	2	2	2	2	1	0	1	0	0	0	1	1	2	2	2	3	3	2	0	3	1	18
2	34	1	1	1	1	16	0	0	0	0	0	1	1	0	0	1	1	0	0	0	0	0	2
2	65	5	2	1	0	17	0	0	0	0	0	0	0	0	0	0	0	0	0	0	0	0	0
1	63	6	2	2	2	3	0	0	0	1	0	1	1	2	1	0	2	0	3	3	0	1	12
1	44	3	2	1	0	18	0	0	0	0	0	0	1	1	0	0	1	0	1	1	0	0	4
1	38	2	1	1	5	15	1	1	1	1	1	1	1	3	3	3	3	3	3	3	3	3	27
1	42	4	1	1	2	4	0	0	0	0	1	1	1	1	0	0	1	0	0	3	1	0	6
2	32	4	1	1	0	17	0	0	0	0	0	0	0	1	1	1	2	2	3	1	0	1	12
2	39	5	1	1	2	6	0	1	0	1	0	0	1	2	2	2	2	1	2	2	2	2	17
1	34	3	2	2	1	1	0	1	0	0	0	0	1	2	2	3	3	3	3	3	3	3	25
2	38	4	2	2	1	4	0	0	0	0	1	0	1	1	1	3	2	3	1	1	1	0	13
2	46	4	1	1	1	3	0	0	0	1	0	0	1	1	1	0	1	0	0	0	0	1	4
1	41	4	1	1	2	5	0	1	1	0	0	0	1	0	1	1	1	1	1	1	1	1	8
2	37	5	1	1	2	6	0	1	0	1	0	0	1	1	2	3	3	3	1	3	1	2	19
1	41	4	1	1	0	17	0	0	0	0	0	0	0	0	1	0	0	0	1	0	0	0	2
1	58	4	2	2	0	17	0	0	0	0	0	0	0	1	1	2	1	1	1	1	1	0	9
1	44	3	2	2	4	11	1	1	1	1	0	1	1	2	3	3	3	2	3	3	3	2	24
2	39	6	1	1	0	17	0	0	0	0	0	0	0	0	1	1	0	0	0	0	0	0	2
2	53	8	2	2	0	17	0	0	0	0	0	0	0	0	0	0	1	0	0	0	0	0	1
1	36	4	1	1	2	6	0	1	0	1	0	0	1	1	1	1	1	0	2	1	1	1	9
2	43	5	2	2	0	17	0	0	0	0	0	0	0	0	0	1	1	1	0	0	0	0	3
1	26	3	1	1	4	12	1	1	1	0	1	1	1	3	3	3	3	1	3	2	3	3	24
2	41	5	2	2	2	3	0	0	0	1	0	1	1	0	0	0	1	1	0	0	0	0	2
2	48	3	2	2	0	18	0	0	0	0	0	0	1	1	1	1	1	0	0	0	0	0	4
1	31	3	1	1	0	18	0	0	0	0	0	0	1	1	0	2	3	1	0	0	0	0	7
2	43	3	2	2	1	2	0	0	1	0	0	0	1	0	0	3	3	1	0	1	0	0	8
1	32	3	1	1	5	15	0	1	1	1	1	1	1	1	2	0	3	3	3	3	0	3	18
2	34	3	1	1	1	4	0	0	0	0	1	0	1	1	1	3	2	2	1	0	1	0	11
2	34	5	2	1	0	18	0	0	0	0	0	0	1	0	1	0	1	1	1	0	0	0	4
1	77	4	1	1	0	17	0	0	0	0	0	0	0	0	0	0	1	0	0	0	0	0	1
1	50	5	1	1	4	11	0	1	1	1	0	1	1	1	1	3	3	1	2	1	1	0	13
1	50	8	1	1	1	1	0	1	0	0	0	0	1	0	0	0	0	0	0	0	0	0	0
1	60	3	2	2	1	1	0	1	0	0	0	0	1	1	1	2	2	1	0	0	0	0	7
1	46	6	1	2	3	5	0	1	1	0	0	1	1	1	2	3	3	2	3	1	0	1	16
1	38	8	1	1	3	6	1	1	0	1	0	1	1	3	3	3	3	3	3	3	3	3	27
2	42	5	2	2	2	8	0	0	1	1	0	0	1	1	2	1	1	3	1	0	0	0	9
1	35	3	1	1	1	1	0	1	0	0	0	0	1	2	2	3	3	3	3	1	2	2	21
1	28	2	1	1	2	6	0	1	0	1	0	0	1	2	2	3	3	3	2	3	2	1	21
2	43	3	1	2	0	17	0	0	0	0	0	0	0	0	0	0	1	1	0	0	0	0	2
1	63	5	2	2	0	17	0	0	0	0	0	0	0	0	0	0	0	0	0	0	0	0	0
2	40	3	2	2	3	8	0	0	1	1	0	1	0	1	1	2	2	2	3	0	0	0	11
2	63	3	2	2	1	2	0	0	1	0	0	0	1	0	0	0	1	0	1	0	0	0	2
1	49	3	1	1	3	7	0	1	0	0	1	1	0	2	1	3	2	2	1	3	2	1	17
2	47	6	2	1	0	17	0	0	0	0	0	0	0	2	0	1	1	0	1	0	0	1	6
2	53	4	2	2	0	17	0	0	0	0	0	0	0	0	0	0	0	0	0	0	0	0	0
1	41	3	1	1	0	18	0	0	0	0	0	0	1	1	1	1	2	1	1	0	1	1	9
2	54	5	1	1	0	18	0	0	0	0	0	0	1	1	1	1	3	0	1	1	1	0	9
2	46	5	2	2	2	1	1	1	0	0	0	1	1	3	3	3	3	3	3	1	0	3	22
1	39	3	2	2	2	8	1	0	1	1	0	0	1	2	3	3	3	3	2	3	3	1	23
1	39	2	1	1	0	18	0	0	0	0	0	0	1	2	3	1	2	1	3	2	3	3	20
1	33	4	1	1	0	18	0	0	0	0	0	0	1	1	0	1	1	0	0	1	0	1	5
1	38	3	1	1	0	18	0	0	0	0	0	0	1	1	0	1	1	0	1	0	0	0	4
2	41	4	2	2	0	17	0	0	0	0	0	0	0	1	0	0	1	1	0	0	0	0	3
1	42	5	1	1	2	1	0	1	0	0	0	1	1	2	3	3	3	1	2	0	1	3	18
1	33	5	1	1	3	11	0	1	1	1	0	0	1	1	1	1	1	1	1	1	1	1	9
2	39	4	2	2	2	4	0	0	0	0	1	1	1	1	1	1	1	1	1	1	1	1	9
2	40	5	2	1	5	15	0	1	1	1	1	1	1	2	2	2	2	2	1	1	1	2	15
2	50	2	2	2	0	18	0	0	0	0	0	0	1	1	1	1	1	1	1	1	0	0	7
2	33	3	1	1	0	17	0	0	0	0	0	0	0	1	1	1	1	0	3	0	0	0	7
1	38	2	1	1	2	1	0	1	0	0	0	1	1	1	1	3	3	3	2	2	1	1	17
1	35	2	1	1	3	7	1	1	0	0	1	1	1	1	3	3	3	3	3	2	2	3	23
1	37	6	1	2	2	1	0	1	0	0	0	1	1	2	2	2	2	2	2	2	2	2	18
1	56	4	1	1	3	5	0	1	1	0	0	1	1	1	1	1	1	1	1	1	1	1	9
2	39	4	1	1	2	7	0	1	0	0	1	0	1	1	2	2	2	1	1	1	1	1	12
1	41	5	2	2	1	2	0	0	1	0	0	0	1	1	1	1	2	2	1	1	1	0	10
1	43	6	1	1	2	7	0	1	0	0	1	0	1	1	2	2	3	0	2	0	0	2	12
1	32	8	1	1	1	3	1	0	0	1	0	0	1	3	3	3	3	3	3	0	0	1	19
1	49	4	2	2	2	1	0	1	0	0	0	1	1	1	1	1	1	1	2	1	1	0	9
1	39	5	1	1	3	7	0	1	0	0	1	1	1	0	1	1	1	1	3	0	0	2	9
2	48	5	1	2	2	10	1	0	0	1	1	0	1	3	3	3	3	2	3	1	2	3	23
1	43	3	1	1	0	18	0	0	0	0	0	0	1	0	0	1	0	0	0	0	0	0	1
2	37	3	2	2	3	6	1	1	0	1	0	1	1	3	3	3	3	3	3	3	3	3	27
2	36	3	2	1	0	18	0	0	0	0	0	0	1	2	1	2	3	1	1	2	1	0	13
2	48	8	1	1	2	5	0	1	1	0	0	0	1	3	0	3	3	2	1	3	0	0	15
1	58	5	2	1	4	13	0	1	0	1	1	1	0	0	0	0	1	2	2	1	1	1	8
2	37	5	2	1	3	12	0	1	1	0	1	0	1	2	2	3	3	3	1	3	2	2	21
2	46	5	2	1	2	2	0	0	1	0	0	1	1	1	1	3	3	3	2	0	0	1	14
2	43	3	2	2	0	17	0	0	0	0	0	0	0	0	0	1	0	1	0	0	0	0	2
1	47	3	2	2	0	17	0	0	0	0	0	0	0	1	1	1	1	0	0	0	0	0	4
1	58	3	2	2	5	15	0	1	1	1	1	1	1	0	0	1	1	1	1	1	1	1	7
1	56	5	2	2	0	17	0	0	0	0	0	0	0	0	0	0	0	0	0	0	0	0	0
1	61	7	2	2	0	17	0	0	0	0	0	0	0	0	0	0	0	0	0	0	0	0	0
2	33	3	2	2	0	18	0	0	0	0	0	0	1	1	1	2	2	3	3	0	1	1	14
2	50	1	1	1	0	18	1	0	0	0	0	0	1	1	3	3	3	3	3	2	0	3	21
2	47	6	2	2	0	17	0	0	0	0	0	0	0	0	0	0	1	1	0	0	0	0	2
1	47	4	2	2	2	7	0	1	0	0	1	0	1	1	1	1	1	1	1	1	1	1	9
2	35	2	1	1	2	1	0	1	0	0	0	1	1	2	2	2	3	2	3	1	0	2	17
1	48	3	1	1	1	2	0	0	1	0	0	0	1	0	0	0	1	0	0	0	0	0	1
2	44	2	2	1	3	11	0	1	1	1	0	0	1	0	1	3	2	1	0	0	0	0	7
1	50	4	1	1	0	18	0	0	0	0	0	0	1	0	0	0	0	0	0	0	0	0	0
2	52	3	2	2	0	17	0	0	0	0	0	0	0	1	1	1	2	1	2	1	1	1	11
2	35	1	1	1	1	2	1	0	1	0	0	0	1	1	3	3	3	3	3	1	0	0	17
2	35	3	1	1	0	18	1	0	0	0	0	0	1	3	1	3	2	2	3	3	0	2	19
1	35	4	1	1	0	17	0	0	0	0	0	0	0	3	2	1	1	2	3	0	0	1	13
2	48	8	2	2	0	17	0	0	0	0	0	0	0	0	0	0	0	0	0	0	0	0	0
1	46	3	1	1	0	17	0	0	0	0	0	0	0	0	0	1	0	0	0	0	0	1	2
2	52	1	1	1	2	6	0	1	0	1	0	0	1	1	1	0	1	2	1	1	0	1	8
2	49	3	2	2	0	17	0	0	0	0	0	0	0	0	0	0	0	0	0	0	0	0	0
1	36	3	1	1	1	16	0	0	0	0	0	1	0	1	1	1	1	1	2	1	0	0	8
2	42	5	1	1	3	6	0	1	0	1	0	1	1	1	1	3	3	2	2	1	3	2	18
2	47	8	2	2	0	17	0	0	0	0	0	0	0	0	1	0	1	0	1	0	0	0	3
1	56	7	2	1	0	18	0	0	0	0	0	0	1	1	1	1	1	1	1	1	1	0	8
1	51	3	1	2	1	16	0	0	0	0	0	1	1	0	0	0	0	0	0	0	0	0	0
2	60	5	2	2	0	17	0	0	0	0	0	0	0	1	0	1	1	0	0	0	0	0	3
1	48	3	2	1	4	11	1	1	1	1	0	1	1	3	3	3	3	3	2	2	1	1	21
1	77	3	2	2	0	17	0	0	0	0	0	0	0	0	0	1	1	0	0	0	0	0	2
1	54	3	1	1	0	17	0	0	0	0	0	0	0	1	2	2	3	2	2	2	2	2	18
1	40	2	2	1	2	1	0	1	0	0	0	1	1	2	2	3	3	3	3	3	2	2	23
2	32	3	1	1	3	5	0	1	1	0	0	1	1	2	2	1	3	1	3	1	0	1	14
1	42	3	2	2	0	18	0	0	0	0	0	0	1	1	2	2	2	1	1	2	2	0	13
2	53	2	1	1	0	17	0	0	0	0	0	0	0	2	2	1	3	2	0	0	0	1	11
1	50	3	1	1	0	17	0	0	0	0	0	0	0	1	0	0	1	2	1	0	0	0	5
2	40	4	2	2	0	17	0	0	0	0	0	0	0	3	1	3	3	2	1	0	0	0	13
2	58	2	2	2	0	18	0	0	0	0	0	0	1	0	0	0	0	1	0	0	0	0	1
2	55	4	1	2	0	18	0	0	0	0	0	0	1	0	0	0	0	0	0	0	0	0	0
1	49	3	1	1	3	5	0	1	1	0	0	1	1	1	1	3	2	0	1	1	1	1	11
2	34	2	1	1	0	17	0	0	0	0	0	0	0	1	1	3	3	0	1	1	0	0	10
2	43	2	1	1	2	4	0	0	0	0	1	1	1	1	1	2	1	1	1	1	1	0	9
1	39	1	1	1	0	17	0	0	0	0	0	0	0	0	1	1	0	1	0	0	1	0	4
2	51	4	2	2	0	17	0	0	0	0	0	0	0	1	0	0	1	0	1	0	0	0	3
1	57	8	1	1	1	1	0	1	0	0	0	0	1	0	0	1	1	0	0	0	0	0	2
1	43	3	1	1	4	13	0	1	0	1	1	1	1	1	1	2	2	1	2	1	1	1	12
2	39	3	1	1	1	1	0	1	0	0	0	0	1	2	2	0	0	0	0	0	1	0	5
1	39	3	1	1	3	13	1	1	0	1	1	0	1	3	3	3	3	2	3	3	3	3	26
1	57	3	2	2	0	17	0	0	0	0	0	0	0	0	0	1	0	0	0	0	0	0	1
2	31	3	2	1	0	18	0	0	0	0	0	0	1	0	1	1	1	0	1	0	0	0	4
2	48	3	2	2	1	1	0	1	0	0	0	0	1	1	1	3	3	0	0	1	0	0	9
2	40	5	2	2	1	2	0	0	1	0	0	0	0	0	0	0	0	0	0	0	0	0	0
2	43	3	2	1	0	17	0	0	0	0	0	0	0	0	0	0	0	0	0	0	0	0	0
1	59	3	2	2	0	17	0	0	0	0	0	0	0	0	0	0	0	0	0	0	0	0	0
2	47	3	2	2	2	7	0	1	0	0	1	0	1	1	2	2	2	2	2	1	0	1	13
2	31	3	2	1	0	17	0	0	0	0	0	0	0	1	1	1	1	1	1	1	0	0	7
1	52	3	2	2	1	4	0	0	0	0	1	0	1	1	1	0	3	0	1	1	0	1	8
2	42	5	2	1	3	12	0	1	1	0	1	0	1	0	0	3	0	0	0	0	0	0	3
2	39	8	2	2	2	1	0	1	0	0	0	1	1	1	1	1	1	1	0	0	0	0	5
1	64	2	1	2	0	17	0	0	0	0	0	0	0	0	0	0	0	0	0	0	0	0	0
2	62	3	2	2	0	17	0	0	0	0	0	0	0	1	1	1	1	1	0	1	1	0	7
2	34	3	2	2	0	18	0	0	0	0	0	0	1	0	1	1	2	1	1	1	0	0	7
1	59	8	1	1	1	1	1	1	0	0	0	0	1	3	3	3	3	3	3	3	3	3	27
2	41	3	1	2	0	18	0	0	0	0	0	0	1	1	1	0	1	0	0	0	0	0	3
2	33	3	2	2	1	1	0	1	0	0	0	0	1	0	0	1	1	0	0	0	0	0	2
2	52	3	2	1	5	15	0	1	1	1	1	1	1	0	0	3	2	3	0	1	0	1	10
1	27	1	1	1	0	18	0	0	0	0	0	0	1	2	2	1	2	2	3	2	1	3	18
1	40	1	1	1	3	6	0	1	0	1	0	1	1	2	3	3	2	2	2	2	2	0	18
2	59	5	2	2	0	17	0	0	0	0	0	0	0	0	0	1	1	0	0	0	0	0	2
2	49	3	2	2	0	18	0	0	0	0	0	0	1	1	1	1	1	1	1	1	1	0	8
2	50	5	1	1	4	13	0	1	0	1	1	1	1	1	1	3	3	1	1	0	0	0	10
2	34	2	2	2	0	17	0	0	0	0	0	0	0	2	1	1	1	0	1	1	1	0	8
2	29	2	1	1	3	6	0	1	0	1	0	1	1	2	2	2	2	2	2	2	1	1	16
1	43	2	2	2	0	18	0	0	0	0	0	0	1	2	2	3	3	3	3	3	0	1	20
2	41	3	2	1	0	17	0	0	0	0	0	0	0	0	0	1	1	0	0	1	0	0	3
2	46	3	1	1	1	16	0	0	0	0	0	1	0	2	2	2	3	1	2	2	1	2	17
2	29	5	1	1	2	3	0	0	0	1	0	1	1	2	2	3	3	2	3	2	2	3	22
1	38	3	1	1	3	13	0	1	0	1	1	0	1	1	1	2	1	2	1	0	1	1	10
1	49	5	1	1	1	16	0	0	0	0	0	1	1	1	0	0	2	1	1	0	0	1	6
1	44	2	1	1	1	1	0	1	0	0	0	0	1	1	1	2	2	1	1	1	0	0	9
2	58	7	2	2	2	1	1	1	0	0	0	1	1	3	3	3	3	3	3	3	3	3	27
1	51	8	1	1	0	18	0	0	0	0	0	0	1	0	0	0	0	0	0	0	0	0	0
2	29	5	1	1	3	6	0	1	0	1	0	1	1	0	1	1	2	3	0	2	0	1	10
2	50	3	2	2	4	11	1	1	1	1	0	1	1	3	3	2	3	3	3	2	2	2	23
2	36	3	1	1	2	7	0	1	0	0	1	0	1	1	3	3	2	2	3	0	0	0	14
2	40	3	1	1	3	7	0	1	0	0	1	1	1	3	2	3	1	3	2	1	0	0	15
1	54	6	1	1	0	18	0	0	0	0	0	0	1	0	3	3	2	0	0	0	0	0	8
2	62	5	2	2	0	17	0	0	0	0	0	0	0	0	0	1	1	1	1	0	0	0	4
2	45	2	1	1	2	4	0	0	0	0	1	1	1	3	3	2	3	1	3	2	1	1	19
2	41	5	2	2	0	17	0	0	0	0	0	0	0	0	0	0	1	0	0	0	0	0	1
1	52	5	2	2	1	16	0	0	0	0	0	1	0	0	0	0	0	1	0	0	0	0	1
1	47	3	2	1	0	18	0	0	0	0	0	0	1	0	0	0	0	1	0	0	1	0	2
1	30	4	1	1	1	1	0	1	0	0	0	0	1	1	1	2	1	1	0	1	1	0	8
2	35	8	1	1	0	18	0	0	0	0	0	0	1	2	0	2	2	1	0	0	0	0	7
1	48	4	2	2	0	17	0	0	0	0	0	0	0	0	0	1	1	0	1	0	0	0	3
1	50	3	2	2	0	17	0	0	0	0	0	0	0	1	1	2	2	3	2	1	0	1	13
1	46	2	1	1	1	2	0	0	1	0	0	0	1	1	2	1	2	1	1	1	1	1	11
1	41	3	1	1	2	1	0	1	0	0	0	1	1	2	3	1	2	1	3	1	2	3	18
2	58	3	2	2	0	17	0	0	0	0	0	0	0	0	0	1	1	0	0	1	0	0	3
2	35	3	1	1	0	18	0	0	0	0	0	0	1	2	1	0	3	3	3	1	0	0	13
1	54	3	2	2	0	17	0	0	0	0	0	0	0	0	0	0	0	0	0	0	0	0	0
2	35	7	2	2	4	11	0	1	1	1	0	1	1	1	1	3	3	2	2	2	2	2	18
2	50	8	2	1	1	1	0	1	0	0	0	0	1	1	1	2	2	2	1	1	0	1	11
1	36	3	1	1	0	18	0	0	0	0	0	0	1	1	1	1	1	1	1	0	0	0	6
2	41	4	1	2	1	16	0	0	0	0	0	1	1	1	1	2	2	2	2	1	1	1	13
2	51	3	2	1	1	3	0	0	0	1	0	0	1	0	0	1	1	1	0	0	0	0	3
2	45	3	2	1	0	18	0	0	0	0	0	0	1	1	1	1	1	1	1	1	2	0	9
2	35	3	1	1	1	2	0	0	1	0	0	0	1	0	0	0	0	3	0	0	0	0	3
2	37	4	2	2	0	17	0	0	0	0	0	0	0	0	1	1	2	1	1	0	0	2	8
2	54	3	2	2	1	2	0	0	1	0	0	0	1	0	0	2	0	0	0	0	0	0	2
1	25	4	1	1	0	17	0	0	0	0	0	0	0	1	1	2	2	0	2	1	1	1	11
1	53	4	1	1	3	13	1	1	0	1	1	0	1	3	3	3	3	3	2	2	2	1	22
2	61	3	2	1	0	17	0	0	0	0	0	0	0	2	2	2	3	3	3	3	3	3	24
1	30	5	1	1	0	18	0	0	0	0	0	0	1	0	2	2	2	2	2	0	0	0	10
2	52	3	2	1	0	17	0	0	0	0	0	0	0	0	0	0	1	0	0	0	0	0	1
1	28	5	1	1	0	17	0	0	0	0	0	0	0	0	0	0	0	0	0	0	0	0	0
1	51	4	1	1	1	16	1	0	0	0	0	1	1	3	3	2	3	1	3	3	0	3	21
1	64	3	1	1	1	16	0	0	0	0	0	1	1	2	2	0	1	0	1	1	0	1	8
2	39	5	1	1	0	17	0	0	0	0	0	0	0	1	0	2	2	0	0	3	0	0	8
1	53	8	1	1	0	17	0	0	0	0	0	0	0	0	0	0	0	0	0	0	0	0	0
1	27	5	1	1	2	6	1	1	0	1	0	0	1	3	3	3	3	3	3	2	1	3	24
1	43	4	1	2	1	16	0	0	0	0	0	1	1	1	1	1	2	0	0	0	0	0	5
2	32	3	2	1	0	17	0	0	0	0	0	0	0	0	1	0	0	0	2	0	0	0	3
2	25	2	1	1	3	8	0	0	1	1	0	1	1	1	2	3	3	3	3	0	0	1	16
2	46	1	2	2	3	7	1	1	0	0	1	1	1	2	3	3	3	3	3	3	3	2	25
2	33	2	1	1	0	17	0	0	0	0	0	0	0	0	0	0	0	0	0	0	0	0	0
2	46	3	1	1	1	4	0	0	0	0	1	0	1	1	1	1	1	1	1	0	0	1	7
2	28	1	1	1	0	18	0	0	0	0	0	0	1	0	0	0	1	1	0	0	0	0	2
2	59	3	2	2	0	18	0	0	0	0	0	0	1	0	0	1	0	0	1	0	0	1	3
2	41	5	1	1	4	12	0	1	1	0	1	1	1	2	2	2	2	2	2	2	2	1	17
1	42	3	2	2	1	1	0	1	0	0	0	0	1	1	1	3	1	2	2	0	0	0	10
1	55	4	2	2	1	2	0	0	1	0	0	0	1	0	0	0	1	0	0	0	0	0	1
2	33	3	1	1	0	18	0	0	0	0	0	0	1	2	2	3	2	2	2	1	0	1	15
1	36	2	1	1	3	5	0	1	1	0	0	1	1	0	1	0	1	0	1	0	0	0	3
1	44	5	2	2	2	5	0	1	1	0	0	0	1	0	1	1	1	0	1	0	0	0	4
1	61	3	2	2	0	17	0	0	0	0	0	0	0	0	0	0	0	0	0	0	0	0	0
1	42	4	1	1	3	12	1	1	1	0	1	0	1	3	2	3	3	2	3	2	2	3	23
1	47	1	1	1	5	15	0	1	1	1	1	1	1	0	1	2	3	2	1	0	1	2	12
2	40	8	2	1	3	9	0	0	1	0	1	1	1	0	0	2	1	1	0	0	0	0	4
2	39	4	1	1	1	16	0	0	0	0	0	1	1	0	0	0	0	0	0	0	0	0	0
1	42	3	1	1	1	1	0	1	0	0	0	0	1	1	1	2	3	3	0	2	1	0	13
1	42	1	1	1	2	1	0	1	0	0	0	1	1	1	1	1	1	0	2	0	0	0	6
1	43	3	2	2	1	3	0	0	0	1	0	0	1	2	2	1	1	1	1	0	1	1	10
2	29	4	1	1	2	7	1	1	0	0	1	0	1	3	3	3	3	3	3	2	3	3	26
2	49	8	1	1	1	1	0	1	0	0	0	0	1	2	1	3	3	1	3	2	0	0	15
2	42	8	2	2	3	7	1	1	0	0	1	1	1	3	3	2	3	1	3	3	3	3	24
2	50	3	2	2	0	18	0	0	0	0	0	0	1	1	3	2	1	3	3	1	0	1	15
2	48	3	2	2	2	9	0	0	1	0	1	0	1	0	1	3	1	1	2	0	0	1	9
2	62	4	2	2	0	18	0	0	0	0	0	0	1	0	0	1	1	0	0	0	0	0	2
2	39	6	2	1	0	17	0	0	0	0	0	0	0	0	0	0	1	3	0	0	0	0	4
2	49	4	2	2	1	3	0	0	0	1	0	0	1	0	0	0	0	0	0	0	0	0	0
2	42	6	2	2	0	17	0	0	0	0	0	0	0	0	0	0	0	0	0	0	0	0	0
2	36	3	1	1	3	6	1	1	0	1	0	1	1	3	2	3	3	3	3	2	0	2	21
2	55	5	1	1	0	17	0	0	0	0	0	0	0	1	2	2	2	2	2	1	0	3	15
1	67	3	2	2	1	2	0	0	1	0	0	0	0	0	0	0	0	0	0	0	0	0	0
1	53	2	2	2	0	18	0	0	0	0	0	0	1	1	0	0	1	0	0	0	0	0	2
2	38	3	2	2	1	3	0	0	0	1	0	0	1	2	1	1	2	1	1	0	1	0	9
1	53	2	2	2	2	2	0	0	1	0	0	1	1	0	0	0	0	0	0	0	0	0	0
2	35	4	1	1	0	18	0	0	0	0	0	0	1	1	1	2	3	1	1	2	2	3	16
1	34	4	1	1	0	17	0	0	0	0	0	0	0	1	1	0	0	0	3	0	0	0	5
1	50	3	1	1	3	7	0	1	0	0	1	1	1	2	2	3	2	2	2	1	0	1	15
2	27	8	1	1	2	3	0	0	0	1	0	1	1	1	1	2	3	2	2	1	0	2	14
2	36	1	2	2	0	18	0	0	0	0	0	0	1	0	0	1	0	0	0	0	0	0	1
1	47	4	2	1	1	1	0	1	0	0	0	0	1	1	0	0	3	0	0	0	0	0	4
1	69	3	2	1	2	1	0	1	0	0	0	1	1	0	0	0	0	0	0	0	1	0	1
2	54	1	2	2	0	17	0	0	0	0	0	0	0	0	0	0	0	0	0	0	0	0	0
2	35	4	2	2	0	17	0	0	0	0	0	0	0	1	2	3	3	3	1	1	1	1	16
1	60	3	2	2	0	18	0	0	0	0	0	0	1	3	2	2	2	2	0	1	1	0	13
2	35	3	1	1	1	4	0	0	0	0	1	0	1	1	0	3	2	1	1	1	0	0	9
2	36	6	1	1	2	1	0	1	0	0	0	1	1	1	1	1	3	3	1	3	3	1	17
1	39	4	2	1	2	7	0	1	0	0	1	0	1	1	1	3	3	1	1	1	1	1	13
1	40	8	2	2	1	1	0	1	0	0	0	0	1	0	0	2	1	0	1	0	0	0	4
2	38	5	1	1	5	15	1	1	1	1	1	1	1	3	3	3	3	3	3	2	2	3	25
2	46	4	2	2	4	12	0	1	1	0	1	1	1	1	2	3	2	2	1	0	0	2	13
2	40	3	2	2	0	17	0	0	0	0	0	0	0	1	1	3	3	3	3	1	3	1	19
2	68	2	2	2	2	6	1	1	0	1	0	0	1	3	3	3	3	3	3	3	0	3	24
2	70	8	2	2	1	1	0	1	0	0	0	0	1	1	2	1	1	2	0	1	1	0	9
2	34	5	1	1	1	4	1	0	0	0	1	0	1	3	3	3	3	3	3	2	0	0	20
2	54	3	2	1	1	3	1	0	0	1	0	0	1	3	3	3	3	2	3	1	1	1	20
1	38	4	2	2	0	18	0	0	0	0	0	0	1	0	0	0	0	0	0	0	0	0	0
2	40	5	2	1	0	18	0	0	0	0	0	0	1	1	1	3	2	2	1	3	0	1	14
2	24	2	1	1	1	3	0	0	0	1	0	0	1	0	0	0	1	1	2	0	0	0	4
2	45	5	2	2	3	7	0	1	0	0	1	1	1	2	1	3	2	2	2	1	1	1	15
1	43	4	1	1	2	1	0	1	0	0	0	1	1	0	0	0	2	0	3	2	0	0	7
1	56	4	2	2	1	1	0	1	0	0	0	0	1	1	1	1	1	1	1	1	1	1	9
2	44	1	2	2	0	17	0	0	0	0	0	0	0	0	0	1	1	0	0	0	0	0	2
1	40	2	2	1	2	2	0	0	1	0	0	1	1	1	1	0	2	1	1	2	1	0	9
2	49	8	2	1	1	1	0	1	0	0	0	0	1	0	0	1	1	2	0	0	0	0	4
2	40	3	2	2	0	17	0	0	0	0	0	0	0	1	1	3	1	0	0	0	0	0	6
2	45	3	1	1	4	11	0	1	1	1	0	1	1	1	1	2	2	2	3	1	1	1	14
2	36	8	2	2	5	15	0	1	1	1	1	1	1	1	1	1	1	2	1	1	2	1	11
2	55	8	1	1	0	18	0	0	0	0	0	0	1	2	1	2	2	1	1	1	0	0	10
2	36	5	2	2	0	18	0	0	0	0	0	0	1	0	0	0	0	0	0	0	0	0	0
2	54	3	2	2	0	17	0	0	0	0	0	0	0	0	0	0	0	0	0	0	0	0	0
1	53	5	2	2	0	18	0	0	0	0	0	0	1	1	0	1	1	1	1	0	0	0	5
1	46	7	2	2	1	1	0	1	0	0	0	0	1	2	2	2	1	1	1	1	0	0	10
1	65	5	2	2	0	17	0	0	0	0	0	0	0	0	0	1	2	0	0	0	0	0	3
2	48	6	2	1	0	17	0	0	0	0	0	0	0	1	2	2	2	1	2	2	1	0	13
1	50	3	1	2	2	5	0	1	1	0	0	0	1	1	1	2	2	0	1	0	0	0	7
2	37	1	1	1	2	2	0	0	1	0	0	1	1	1	1	2	2	1	0	1	0	0	8
2	47	3	2	1	0	18	0	0	0	0	0	0	1	0	0	0	2	0	0	0	0	0	2
2	29	3	1	1	2	5	0	1	1	0	0	0	1	1	2	2	2	1	2	0	0	2	12
1	33	3	1	1	0	18	0	0	0	0	0	0	1	0	1	1	1	0	0	0	0	0	3
2	28	3	1	1	0	17	0	0	0	0	0	0	0	2	2	2	1	1	3	0	0	3	14
1	45	2	1	1	0	17	0	0	0	0	0	0	0	1	0	1	1	1	1	1	1	1	8
1	44	3	1	1	1	3	1	0	0	1	0	0	1	3	2	3	3	3	3	2	0	2	21
1	49	4	1	1	3	5	1	1	1	0	0	1	1	2	3	3	3	2	3	2	2	3	23
1	44	6	2	2	3	12	1	1	1	0	1	0	1	3	3	3	3	3	3	3	3	3	27
1	51	3	2	2	1	1	0	1	0	0	0	0	1	0	0	0	0	0	0	0	0	0	0
2	41	2	2	1	0	18	0	0	0	0	0	0	1	0	0	0	0	0	0	0	0	0	0
2	49	3	2	1	3	12	0	1	1	0	1	0	1	2	2	3	3	1	3	1	1	2	18
2	48	4	2	2	2	5	0	1	1	0	0	0	1	3	2	3	3	3	1	2	0	0	17
2	45	3	1	1	5	15	0	1	1	1	1	1	1	0	1	0	1	0	2	0	0	0	4
2	50	5	2	1	0	17	0	0	0	0	0	0	0	0	0	2	1	0	0	0	0	0	3
2	41	2	2	1	1	2	0	0	1	0	0	0	1	2	1	2	2	1	3	1	1	0	13
1	39	3	2	1	0	17	0	0	0	0	0	0	0	2	1	2	1	2	1	2	1	2	14
1	35	4	2	2	0	18	0	0	0	0	0	0	1	0	0	0	1	0	0	0	0	0	1
1	50	5	1	1	5	15	1	1	1	1	1	1	1	3	3	0	3	0	3	2	2	2	18
1	23	8	1	1	4	11	1	1	1	1	0	1	1	2	3	3	3	3	3	2	3	3	25
2	32	2	1	1	0	17	0	0	0	0	0	0	0	2	1	3	2	2	2	0	0	1	13
2	36	4	2	2	1	4	0	0	0	0	1	0	1	1	2	0	2	1	1	2	1	2	12
2	30	6	1	1	0	18	0	0	0	0	0	0	1	0	0	0	0	0	0	0	0	0	0
2	35	4	2	1	0	18	1	0	0	0	0	0	1	2	3	2	3	3	3	2	2	3	23
2	53	4	2	2	0	18	0	0	0	0	0	0	1	1	1	1	1	1	1	1	1	0	8
2	32	1	1	1	2	2	0	0	1	0	0	1	1	1	0	2	3	1	1	1	1	0	10
1	71	2	2	2	4	14	0	0	1	1	1	1	1	1	1	1	0	0	0	0	3	0	6
2	56	3	2	2	1	2	0	0	1	0	0	0	0	0	0	0	0	0	0	0	0	0	0
1	52	3	2	2	2	5	0	1	1	0	0	0	1	2	1	0	2	0	2	2	1	0	10
2	33	5	1	1	2	4	0	0	0	0	1	1	1	0	0	3	3	0	3	1	0	3	13
2	46	3	2	2	1	2	0	0	1	0	0	0	1	0	0	0	0	0	0	0	0	0	0
2	59	3	2	2	0	17	0	0	0	0	0	0	0	1	1	1	1	1	1	1	1	2	10
1	35	4	2	2	0	18	0	0	0	0	0	0	1	0	0	0	0	0	0	0	0	0	0
2	39	6	1	2	3	7	0	1	0	0	1	1	1	1	1	1	1	2	0	2	0	0	8
2	28	8	1	1	1	16	0	0	0	0	0	1	1	2	3	1	3	2	3	1	2	3	20
2	37	3	1	1	3	6	0	1	0	1	0	1	1	3	0	3	3	2	3	2	2	0	18
2	48	4	1	2	5	15	1	1	1	1	1	1	1	2	3	3	3	3	3	2	3	3	25
1	39	6	1	1	4	14	0	0	1	1	1	1	0	3	3	3	3	2	0	1	0	0	15
2	43	6	1	1	0	17	0	0	0	0	0	0	0	1	1	1	1	0	0	0	0	0	4
2	58	3	2	1	0	17	0	0	0	0	0	0	0	1	1	1	2	1	1	0	1	0	8
1	45	3	1	1	1	3	0	0	0	1	0	0	1	0	0	0	0	0	0	0	0	0	0
2	49	3	1	1	2	6	0	1	0	1	0	0	1	0	1	0	0	0	2	0	0	0	3
1	43	6	2	2	0	18	0	0	0	0	0	0	1	0	0	0	1	0	0	0	0	0	1
1	71	4	2	2	0	17	0	0	0	0	0	0	0	0	0	1	0	0	0	0	0	0	1
1	55	5	2	2	2	5	1	1	1	0	0	0	1	3	3	3	3	1	3	3	2	3	24
2	43	3	2	2	3	10	1	0	0	1	1	1	1	3	3	3	3	3	3	3	3	3	27
1	47	3	2	2	0	18	0	0	0	0	0	0	1	0	0	1	1	1	1	0	0	0	4
1	42	2	1	1	2	1	0	1	0	0	0	1	1	0	1	0	2	3	1	0	0	0	7
2	50	3	1	2	1	1	1	1	0	0	0	0	1	3	3	2	3	3	3	2	2	2	23
2	56	3	2	2	0	17	0	0	0	0	0	0	0	1	1	1	3	1	0	1	0	0	8
1	50	3	1	1	1	1	0	1	0	0	0	0	1	1	1	0	3	0	1	1	0	1	8
1	55	5	1	1	1	1	0	1	0	0	0	0	1	0	0	1	0	0	0	0	0	0	1
2	44	3	2	1	4	11	0	1	1	1	0	1	1	1	2	3	3	2	1	1	1	0	14
1	32	4	1	1	0	17	1	0	0	0	0	0	0	3	2	3	3	3	3	3	1	2	23
1	39	4	2	2	0	18	0	0	0	0	0	0	1	3	3	0	2	0	3	0	0	0	11
1	42	4	1	1	0	18	0	0	0	0	0	0	1	0	0	0	0	0	0	0	0	0	0
1	48	2	1	1	1	1	0	1	0	0	0	0	1	1	1	1	1	1	1	1	0	1	8
2	40	5	2	2	1	16	0	0	0	0	0	1	1	0	1	1	1	0	1	0	0	0	4
1	45	3	2	2	0	17	0	0	0	0	0	0	0	0	0	2	1	0	0	0	0	0	3
1	44	5	1	1	0	18	0	0	0	0	0	0	1	1	3	1	3	2	2	2	2	2	18
1	52	6	2	1	5	15	0	1	1	1	1	1	1	3	3	3	3	0	1	1	0	1	15
2	42	5	1	1	0	17	0	0	0	0	0	0	0	0	0	0	0	0	0	0	0	0	0
1	59	4	2	2	2	1	0	1	0	0	0	1	1	0	1	2	1	1	1	0	0	0	6
2	44	1	2	2	1	1	0	1	0	0	0	0	1	0	0	1	1	1	0	0	0	0	3
2	38	8	1	1	0	17	1	0	0	0	0	0	0	3	3	2	3	2	2	3	3	2	23
2	66	4	2	2	0	17	0	0	0	0	0	0	0	1	1	1	0	0	0	0	0	0	3
1	50	1	2	2	5	15	0	1	1	1	1	1	1	2	2	2	2	2	2	2	2	2	18
2	30	3	1	1	2	8	0	0	1	1	0	0	1	2	2	3	2	1	3	0	0	1	14
1	41	4	2	2	0	17	0	0	0	0	0	0	0	0	0	1	1	0	0	0	0	0	2
2	45	5	2	2	0	17	0	0	0	0	0	0	0	0	0	0	0	0	0	0	0	0	0
1	45	3	1	1	2	2	0	0	1	0	0	1	1	1	1	0	2	0	1	0	0	1	6
2	52	3	1	2	0	18	0	0	0	0	0	0	1	0	0	1	0	0	1	0	0	0	2
2	50	6	2	2	0	18	0	0	0	0	0	0	1	0	1	1	1	1	0	0	0	1	5
2	28	3	1	1	3	11	0	1	1	1	0	0	1	0	0	1	0	0	0	0	0	0	1
2	40	3	1	1	1	2	0	0	1	0	0	0	1	2	2	2	3	1	2	3	0	1	16
1	42	5	2	2	4	13	0	1	0	1	1	1	0	2	1	2	1	3	2	2	1	2	16
1	56	5	2	2	1	1	0	1	0	0	0	0	1	1	1	0	1	0	0	0	0	0	3
2	43	3	2	2	0	18	0	0	0	0	0	0	1	1	2	2	2	1	1	1	1	2	13
1	43	2	1	1	2	1	0	1	0	0	0	1	1	0	1	0	1	0	1	0	1	1	5
1	51	5	2	2	0	17	0	0	0	0	0	0	0	0	0	0	0	0	0	0	0	0	0
2	42	3	1	1	1	4	0	0	0	0	1	0	1	0	0	0	3	0	3	0	0	0	6
1	30	5	1	1	2	1	0	1	0	0	0	1	1	2	2	3	2	1	3	1	0	1	15
2	37	4	1	1	0	17	0	0	0	0	0	0	0	1	1	0	2	0	1	1	1	0	7
1	50	5	2	2	0	17	1	0	0	0	0	0	0	3	3	3	3	2	3	1	3	2	23
2	42	5	1	1	1	1	0	1	0	0	0	0	1	2	2	2	2	1	3	1	1	2	16
2	51	4	2	1	3	5	1	1	1	0	0	1	1	3	3	3	3	3	3	3	3	3	27
2	45	5	2	2	1	2	0	0	1	0	0	0	1	0	1	0	1	1	0	0	0	0	3
2	47	2	2	2	0	17	0	0	0	0	0	0	0	1	1	1	1	1	1	0	0	0	6
2	40	3	1	2	4	12	1	1	1	0	1	1	1	3	2	3	3	3	2	1	1	2	20
2	40	3	1	1	0	18	0	0	0	0	0	0	1	0	0	1	1	1	0	0	0	0	3
2	39	3	1	1	0	17	0	0	0	0	0	0	0	1	1	2	3	2	1	1	0	1	12
2	40	3	1	1	3	7	0	1	0	0	1	1	1	1	1	1	1	1	1	1	1	1	9
2	30	4	1	1	1	3	0	0	0	1	0	0	1	1	1	0	1	0	1	0	0	0	4
2	34	3	2	2	0	17	0	0	0	0	0	0	0	1	0	2	1	1	1	1	1	0	8
2	36	3	2	1	2	6	1	1	0	1	0	0	1	3	3	3	3	3	3	1	3	3	25
1	56	3	2	2	0	18	0	0	0	0	0	0	1	0	0	0	0	0	0	0	0	0	0
2	26	3	1	1	2	1	1	1	0	0	0	1	1	3	3	3	3	3	3	3	3	3	27
2	30	3	1	2	3	5	0	1	1	0	0	1	1	1	1	3	3	2	2	1	1	1	15
2	31	3	2	1	0	17	0	0	0	0	0	0	0	0	0	0	0	0	0	0	0	0	0
2	33	3	1	1	3	7	0	1	0	0	1	1	1	1	2	3	3	2	3	2	1	2	19
1	44	2	2	2	1	2	0	0	1	0	0	0	1	1	1	1	3	1	3	0	0	0	10
2	36	3	2	1	0	18	0	0	0	0	0	0	1	0	0	1	1	1	0	0	0	0	3
1	55	3	2	2	0	18	0	0	0	0	0	0	1	1	0	1	1	0	1	0	0	0	4
2	46	3	2	2	0	17	0	0	0	0	0	0	0	1	0	0	1	0	0	1	0	0	3
2	27	8	1	1	1	3	1	0	0	1	0	0	1	3	3	3	3	3	3	3	2	3	26
1	40	3	1	1	4	13	0	1	0	1	1	1	1	2	2	3	2	2	3	3	3	2	22
2	62	3	2	2	1	2	0	0	1	0	0	0	1	3	2	1	2	0	3	1	0	2	14
2	40	8	2	1	0	17	0	0	0	0	0	0	0	2	2	2	2	3	2	3	1	0	17
1	46	5	1	1	1	16	0	0	0	0	0	1	1	0	0	1	1	1	0	0	0	0	3
2	39	5	2	1	0	18	0	0	0	0	0	0	1	0	1	2	1	1	1	0	0	0	6
1	54	4	1	1	3	6	0	1	0	1	0	1	1	1	1	0	3	0	2	0	0	1	8
2	43	3	2	1	2	1	1	1	0	0	0	1	1	3	3	3	3	3	3	2	2	3	25
1	45	3	1	1	3	7	1	1	0	0	1	1	1	3	2	3	3	2	3	2	1	2	21
1	59	5	1	1	2	1	0	1	0	0	0	1	1	1	2	2	3	2	2	1	0	0	13
2	56	3	1	2	0	17	0	0	0	0	0	0	0	0	0	0	1	0	0	0	0	0	1
2	41	3	2	2	2	1	0	1	0	0	0	1	1	1	1	3	3	3	2	1	0	1	15
2	57	3	2	2	2	3	0	0	0	1	0	1	1	1	0	3	2	3	0	1	0	0	10
1	50	6	1	1	1	1	0	1	0	0	0	0	1	1	1	1	1	1	1	1	1	1	9
1	79	4	2	2	0	17	0	0	0	0	0	0	0	0	0	0	0	1	0	0	0	0	1
2	23	2	1	1	0	18	0	0	0	0	0	0	1	1	1	1	2	2	2	0	0	0	9
1	58	8	2	2	0	18	0	0	0	0	0	0	1	0	1	1	1	0	1	1	0	0	5
2	32	1	1	1	2	6	0	1	0	1	0	0	1	3	2	3	3	1	2	2	2	1	19
1	48	3	2	2	3	13	0	1	0	1	1	0	1	1	1	1	1	1	2	3	1	1	12
2	42	5	1	1	2	3	0	0	0	1	0	1	1	1	1	3	2	1	2	1	1	0	12
2	32	6	1	1	2	4	1	0	0	0	1	1	1	2	3	3	3	3	3	2	1	3	23
2	50	5	2	2	0	17	0	0	0	0	0	0	0	1	2	0	1	0	1	1	1	2	9
2	33	4	1	1	0	18	1	0	0	0	0	0	1	3	3	3	3	3	3	1	1	3	23
2	50	3	2	1	1	1	0	1	0	0	0	0	1	0	0	1	0	0	0	0	0	0	1
2	42	8	2	1	1	3	0	0	0	1	0	0	1	1	1	1	2	1	0	0	0	0	6
2	41	5	1	1	1	2	0	0	1	0	0	0	1	0	1	0	0	0	1	0	0	0	2
2	32	8	1	1	1	3	0	0	0	1	0	0	1	0	1	1	1	0	1	0	0	0	4
2	30	2	1	1	0	17	0	0	0	0	0	0	0	0	1	0	1	0	3	0	2	1	8
2	44	6	2	1	5	15	0	1	1	1	1	1	1	2	2	3	3	3	2	3	3	2	23
2	23	2	1	1	0	18	0	0	0	0	0	0	1	0	0	1	1	1	0	0	0	0	3
2	34	3	1	2	5	15	0	1	1	1	1	1	1	2	2	3	3	3	3	3	3	3	25
2	38	5	2	2	2	5	1	1	1	0	0	0	1	3	3	3	3	2	3	2	1	2	22
2	37	3	2	1	0	18	0	0	0	0	0	0	1	1	1	1	1	2	1	1	1	1	10
1	54	7	2	2	0	17	0	0	0	0	0	0	0	2	2	1	1	1	1	1	1	1	11
1	40	2	1	1	0	18	0	0	0	0	0	0	1	1	0	1	1	0	0	0	0	0	3
2	44	1	2	2	2	1	1	1	0	0	0	1	1	3	3	3	3	3	3	3	3	3	27
2	36	1	1	1	5	15	0	1	1	1	1	1	1	0	1	3	2	0	0	0	0	0	6
1	45	6	1	1	3	5	0	1	1	0	0	1	1	0	0	1	1	0	0	0	0	0	2
2	44	3	2	2	1	3	0	0	0	1	0	0	1	1	1	0	2	3	2	0	2	1	12
1	58	3	2	2	2	7	0	1	0	0	1	0	1	2	2	2	3	3	2	1	1	1	17
2	51	5	1	2	3	9	1	0	1	0	1	1	1	3	3	3	3	3	3	1	3	2	24
2	26	4	1	1	1	3	0	0	0	1	0	0	1	0	1	3	1	0	1	0	0	0	6
1	52	4	2	2	1	1	0	1	0	0	0	0	1	0	0	0	0	0	1	0	0	0	1
2	42	3	2	1	1	16	0	0	0	0	0	1	1	1	2	2	2	1	3	0	1	1	13
2	43	1	2	2	0	17	0	0	0	0	0	0	0	2	1	3	3	3	0	0	0	0	12
1	33	7	1	1	0	17	0	0	0	0	0	0	0	1	1	1	3	0	1	1	0	1	9
1	46	3	1	1	1	3	0	0	0	1	0	0	1	2	1	1	1	0	1	1	0	1	8
2	44	3	1	1	1	1	0	1	0	0	0	0	1	1	1	0	1	0	0	0	0	0	3
2	66	5	2	2	0	17	0	0	0	0	0	0	0	0	0	0	0	0	0	0	0	0	0
2	40	3	2	1	1	1	0	1	0	0	0	0	1	1	2	2	3	2	2	0	0	0	12
1	37	6	1	1	1	1	1	1	0	0	0	0	1	3	3	3	3	3	3	3	3	3	27
1	40	4	2	1	1	1	1	1	0	0	0	0	1	3	3	1	3	3	3	3	1	3	23
2	58	1	2	2	0	18	0	0	0	0	0	0	1	0	1	1	1	0	1	0	0	1	5
2	46	3	2	2	1	3	0	0	0	1	0	0	1	0	0	0	0	0	0	0	0	0	0
1	52	4	2	2	1	1	0	1	0	0	0	0	1	0	0	0	1	0	0	0	0	0	1
2	34	5	1	1	5	15	1	1	1	1	1	1	1	3	3	3	3	3	3	3	3	3	27
1	46	5	2	1	3	13	0	1	0	1	1	0	0	1	2	2	2	2	2	2	2	2	17
2	41	3	1	1	2	1	1	1	0	0	0	1	1	3	3	2	3	3	3	3	3	3	26
1	49	8	1	2	4	13	0	1	0	1	1	1	1	1	1	1	1	2	2	1	1	0	10
2	42	3	2	1	1	4	1	0	0	0	1	0	1	3	3	3	2	2	3	3	1	2	22
1	50	6	2	2	2	1	0	1	0	0	0	1	1	1	1	1	1	1	0	0	0	0	5
1	41	8	2	2	1	2	0	0	1	0	0	0	1	0	0	1	1	1	0	0	0	0	3
2	57	3	2	2	0	18	0	0	0	0	0	0	1	0	1	1	1	1	1	0	0	1	6
2	45	5	2	2	1	3	0	0	0	1	0	0	1	0	0	2	0	0	0	0	0	0	2
1	43	2	1	1	2	10	0	0	0	1	1	0	1	2	1	1	3	1	1	2	0	0	11
1	39	3	1	1	0	18	0	0	0	0	0	0	1	1	0	1	1	0	0	0	0	0	3
2	40	3	1	1	0	18	0	0	0	0	0	0	1	0	1	1	1	1	0	0	0	0	4
2	41	3	2	1	3	9	0	0	1	0	1	1	1	2	2	2	3	2	3	2	2	2	20
1	51	6	1	1	1	16	0	0	0	0	0	1	1	0	0	0	1	0	0	0	0	0	1
2	40	3	2	2	1	16	0	0	0	0	0	1	1	1	1	3	2	1	1	1	1	1	12
1	40	3	1	1	0	18	0	0	0	0	0	0	1	0	0	1	0	0	1	0	0	0	2
1	38	5	1	1	2	1	0	1	0	0	0	1	1	1	1	3	3	2	2	2	0	2	16
2	46	4	2	2	0	17	0	0	0	0	0	0	0	0	0	0	0	0	0	0	0	0	0
2	29	3	2	1	5	15	0	1	1	1	1	1	1	2	1	1	1	1	1	1	1	1	10
2	45	5	2	2	0	18	0	0	0	0	0	0	1	0	0	0	3	3	0	0	0	0	6
2	51	5	2	1	3	12	0	1	1	0	1	0	1	2	2	2	3	3	2	3	1	0	18
2	62	6	2	2	0	17	0	0	0	0	0	0	0	1	1	2	1	3	3	0	1	1	13
1	55	3	1	2	0	17	0	0	0	0	0	0	0	0	0	0	0	0	0	0	0	0	0
1	48	2	1	1	3	5	0	1	1	0	0	1	1	2	1	3	3	1	2	2	2	0	16
2	38	5	2	1	0	18	0	0	0	0	0	0	1	0	1	2	1	0	0	1	1	0	6
1	63	4	2	2	1	1	0	1	0	0	0	0	1	1	2	2	3	2	2	3	2	2	19
2	42	8	2	2	5	15	0	1	1	1	1	1	1	2	2	3	3	3	0	3	3	0	19
2	46	1	2	1	0	17	0	0	0	0	0	0	0	0	0	0	0	0	0	0	0	0	0
1	44	3	1	1	3	5	0	1	1	0	0	1	1	1	1	1	1	1	2	0	0	1	8
1	48	3	2	2	1	1	0	1	0	0	0	0	1	0	0	0	0	0	0	0	0	0	0
2	41	1	1	1	0	18	0	0	0	0	0	0	1	2	2	2	2	3	3	0	0	1	15
2	37	5	1	1	5	15	0	1	1	1	1	1	1	2	3	3	2	2	3	1	3	1	20
1	33	1	2	2	0	17	0	0	0	0	0	0	0	1	1	2	2	2	2	0	0	0	10
1	41	3	1	1	0	17	0	0	0	0	0	0	0	0	0	0	0	0	0	0	0	0	0
2	27	4	1	1	0	18	0	0	0	0	0	0	1	1	1	1	1	1	1	0	0	0	6
1	45	2	1	1	1	16	0	0	0	0	0	1	1	0	0	2	3	0	0	0	0	0	5
2	40	7	1	1	2	5	0	1	1	0	0	0	1	1	1	1	1	1	2	2	0	2	11
1	39	3	2	1	0	17	0	0	0	0	0	0	0	1	0	0	1	1	0	0	0	0	3
1	46	2	1	1	1	16	0	0	0	0	0	1	0	2	1	2	3	2	1	2	2	2	17
2	32	4	2	1	1	1	0	1	0	0	0	0	1	3	2	3	3	2	1	3	1	0	18
1	46	3	2	2	0	17	0	0	0	0	0	0	0	0	0	0	0	0	0	0	0	0	0
1	42	3	2	2	2	1	0	1	0	0	0	1	1	1	1	1	1	2	2	0	1	1	10
1	47	3	2	2	1	1	0	1	0	0	0	0	1	1	1	3	3	3	2	3	1	1	18
1	46	3	1	1	1	1	0	1	0	0	0	0	1	1	2	3	3	1	2	1	1	0	14
1	53	2	2	2	1	16	0	0	0	0	0	1	1	0	0	0	1	1	0	0	0	0	2
1	47	4	1	1	4	12	1	1	1	0	1	1	1	3	3	3	3	2	3	3	2	2	24
2	53	3	1	1	2	1	0	1	0	0	0	1	1	2	0	3	2	2	0	2	0	0	11
1	51	5	2	2	0	17	0	0	0	0	0	0	0	1	1	0	2	0	0	1	0	0	5
2	37	5	2	2	0	17	0	0	0	0	0	0	0	1	1	0	0	1	2	1	1	1	8
2	68	4	1	2	3	14	0	0	1	1	1	0	0	1	1	0	1	1	1	1	1	1	8
2	58	2	2	1	2	5	0	1	1	0	0	0	1	1	2	3	2	1	2	3	1	1	16
2	31	4	1	1	2	2	0	0	1	0	0	1	1	2	3	1	2	2	3	2	0	3	18
2	44	3	1	1	2	5	0	1	1	0	0	0	1	1	2	3	3	3	1	1	1	1	16
2	47	1	2	2	1	1	0	1	0	0	0	0	1	0	0	3	0	0	0	0	0	0	3
2	37	3	1	1	1	4	0	0	0	0	1	0	1	0	0	1	2	1	1	0	0	0	5
1	50	1	2	2	4	15	0	1	1	1	1	0	1	2	2	1	3	3	3	2	1	3	20
1	43	4	1	1	0	17	1	0	0	0	0	0	0	2	3	3	2	1	3	2	3	3	22
2	51	5	2	2	3	5	0	1	1	0	0	1	1	0	0	1	0	0	0	0	0	0	1
1	39	3	1	1	1	1	0	1	0	0	0	0	1	2	1	3	3	1	2	1	1	2	16
2	41	5	1	1	2	3	1	0	0	1	0	1	1	3	3	3	3	2	3	1	0	3	21
2	21	5	1	1	0	18	0	0	0	0	0	0	1	0	1	1	2	1	3	3	0	0	11
2	52	2	2	2	1	1	0	1	0	0	0	0	1	1	1	0	0	0	1	0	0	1	4
1	36	5	1	1	2	7	1	1	0	0	1	0	1	3	3	3	3	3	3	0	1	1	20
2	42	8	1	1	3	5	0	1	1	0	0	1	1	1	2	3	3	2	3	2	0	0	16
2	45	6	1	1	1	3	0	0	0	1	0	0	1	0	0	1	0	2	0	3	0	0	6
1	52	5	2	2	0	17	0	0	0	0	0	0	0	0	0	0	0	0	0	0	0	0	0
2	43	3	2	1	4	11	0	1	1	1	0	1	1	2	2	3	3	3	3	3	2	0	21
1	44	4	2	2	5	15	0	1	1	1	1	1	1	1	1	2	1	2	1	1	2	0	11
2	27	2	2	1	4	11	1	1	1	1	0	1	1	2	3	3	3	3	3	3	2	3	25
2	44	4	2	1	0	18	0	0	0	0	0	0	1	0	0	1	1	1	0	0	0	0	3
1	53	3	2	2	1	2	0	0	1	0	0	0	1	1	1	2	2	1	2	1	0	0	10
1	33	3	1	1	5	15	0	1	1	1	1	1	0	0	1	0	2	0	1	0	0	1	5
1	42	8	2	2	3	13	1	1	0	1	1	0	1	3	3	3	3	3	3	3	3	2	26
1	36	4	1	1	1	1	0	1	0	0	0	0	1	1	1	1	1	1	1	2	1	1	10
2	41	3	1	1	0	17	0	0	0	0	0	0	0	1	1	0	0	0	2	0	0	0	4
1	35	4	1	1	2	7	0	1	0	0	1	0	1	1	1	1	1	0	1	1	1	1	8
1	28	5	1	1	3	7	0	1	0	0	1	1	1	2	2	3	3	2	3	1	1	0	17
1	50	3	2	1	4	13	0	1	0	1	1	1	1	2	2	2	3	0	3	3	3	0	18
2	50	3	1	1	0	18	0	0	0	0	0	0	1	1	1	3	1	2	2	1	1	1	13
1	57	8	2	2	0	18	0	0	0	0	0	0	1	0	0	0	0	0	0	0	0	0	0
1	54	3	2	2	0	17	0	0	0	0	0	0	0	0	0	0	0	0	0	0	0	0	0
1	62	7	2	2	2	2	0	0	1	0	0	1	1	2	1	3	3	1	1	1	3	0	15
2	40	5	1	1	1	1	0	1	0	0	0	0	1	1	1	0	1	3	2	1	0	0	9
2	41	1	2	2	5	15	0	1	1	1	1	1	1	1	1	2	2	2	0	0	1	0	9
2	43	3	1	1	1	1	1	1	0	0	0	0	1	3	3	3	3	0	3	2	1	3	21
2	39	4	1	1	0	17	0	0	0	0	0	0	0	3	2	3	2	2	3	1	1	2	19
1	62	3	2	2	1	2	0	0	1	0	0	0	1	1	1	1	1	0	0	1	0	0	5
1	38	2	1	1	2	7	0	1	0	0	1	0	1	1	1	1	1	1	1	0	1	1	8
1	52	5	1	1	2	1	0	1	0	0	0	1	1	1	1	1	1	1	1	1	1	1	9
2	66	7	1	2	0	17	0	0	0	0	0	0	0	0	0	0	1	0	1	0	0	0	2
2	42	5	2	1	0	17	0	0	0	0	0	0	0	0	0	3	1	1	0	0	0	0	5
1	31	5	1	1	0	17	0	0	0	0	0	0	0	2	3	3	2	1	2	2	2	2	19
1	49	4	1	1	2	5	0	1	1	0	0	0	1	3	3	3	3	2	2	2	0	1	19
1	53	3	2	1	3	7	0	1	0	0	1	1	1	0	1	3	1	3	0	3	0	0	11
1	46	4	2	2	2	3	0	0	0	1	0	1	1	1	2	2	2	1	3	1	0	3	15
2	38	3	1	1	1	2	0	0	1	0	0	0	1	1	1	2	2	1	1	1	0	0	9
2	48	2	1	2	0	17	0	0	0	0	0	0	0	1	1	2	1	1	1	1	0	1	9
2	56	3	2	2	0	17	0	0	0	0	0	0	0	0	0	2	1	1	1	0	0	0	5
2	39	5	2	2	0	18	0	0	0	0	0	0	1	1	2	3	3	3	3	0	3	3	21
2	42	2	2	1	3	6	0	1	0	1	0	1	1	0	0	0	1	1	1	0	0	0	3
1	44	8	2	1	0	17	0	0	0	0	0	0	0	3	3	1	3	1	0	0	0	0	11
1	40	2	2	2	1	2	0	0	1	0	0	0	0	0	0	1	1	0	0	0	0	0	2
1	46	8	2	1	1	1	0	1	0	0	0	0	1	2	2	2	2	2	3	2	2	3	20
2	66	3	1	1	0	17	0	0	0	0	0	0	0	0	0	0	0	0	0	2	0	0	2
2	49	3	1	2	2	7	0	1	0	0	1	0	1	2	2	2	2	0	2	2	2	1	15
1	49	7	1	2	1	1	1	1	0	0	0	0	1	3	3	3	3	3	3	3	0	3	24
2	23	5	1	1	2	6	0	1	0	1	0	0	1	1	1	0	0	1	2	1	0	0	6
2	38	3	1	1	5	15	1	1	1	1	1	1	1	0	3	3	3	3	3	3	3	3	24
2	46	3	2	1	3	10	1	0	0	1	1	1	1	3	3	3	3	3	3	3	3	2	26
1	45	3	1	1	1	2	0	0	1	0	0	0	1	1	1	1	1	0	2	0	0	0	6
1	49	3	1	1	0	17	0	0	0	0	0	0	0	0	0	0	0	0	0	0	0	0	0
1	51	3	1	1	0	17	0	0	0	0	0	0	0	0	0	0	0	0	0	0	0	0	0
1	58	3	2	2	0	18	0	0	0	0	0	0	1	1	1	2	2	1	1	1	0	0	9
2	54	5	2	2	0	18	0	0	0	0	0	0	1	1	1	1	1	1	1	1	1	0	8
2	34	3	1	1	2	1	0	1	0	0	0	1	1	1	2	3	3	3	3	3	2	1	21
2	45	3	2	1	1	16	0	0	0	0	0	1	1	0	0	3	1	0	0	0	0	0	4
2	50	1	2	1	0	18	0	0	0	0	0	0	1	0	1	2	1	0	1	0	0	1	6
1	56	1	1	1	0	18	0	0	0	0	0	0	1	2	2	1	3	1	1	0	0	0	10
2	27	3	1	1	2	3	0	0	0	1	0	1	1	0	1	2	0	0	0	0	0	0	3
1	57	3	2	2	1	1	0	1	0	0	0	0	1	0	0	0	0	0	0	0	0	0	0
2	42	5	2	1	4	12	1	1	1	0	1	1	1	3	2	3	3	1	3	3	1	1	20
1	54	3	2	2	2	5	0	1	1	0	0	0	1	2	2	1	2	2	2	2	0	1	14
2	30	8	1	1	0	17	0	0	0	0	0	0	0	2	2	0	1	1	3	2	0	1	12
1	61	8	1	1	2	6	0	1	0	1	0	0	1	2	2	3	1	0	3	2	0	2	15
2	48	5	2	1	1	16	0	0	0	0	0	1	1	1	0	1	1	0	0	0	0	0	3
1	52	3	1	1	2	5	0	1	1	0	0	0	1	0	0	0	0	0	0	0	0	0	0
2	43	3	2	1	1	1	1	1	0	0	0	0	1	3	3	3	3	3	3	3	3	2	26
1	32	3	1	1	4	13	0	1	0	1	1	1	1	1	1	3	1	0	1	0	1	1	9
1	45	3	1	1	0	17	0	0	0	0	0	0	0	1	1	1	0	0	1	0	0	0	4
2	60	5	2	2	1	2	0	0	1	0	0	0	1	1	1	1	0	1	0	0	0	0	4
2	46	5	2	2	2	2	0	0	1	0	0	1	1	0	1	3	1	0	1	0	0	1	7
1	33	5	1	1	1	2	0	0	1	0	0	0	1	0	0	1	0	0	1	0	0	0	2
1	48	4	1	1	3	6	1	1	0	1	0	1	1	3	3	2	3	3	3	3	2	2	24
1	34	3	1	1	0	17	0	0	0	0	0	0	0	2	3	1	2	1	3	0	1	3	16
2	42	7	2	1	0	17	0	0	0	0	0	0	0	0	0	0	1	0	0	0	0	0	1
1	69	1	2	2	1	1	0	1	0	0	0	0	1	0	1	2	1	0	1	0	0	1	6
2	37	1	2	2	0	17	0	0	0	0	0	0	0	0	0	1	1	1	0	0	0	0	3
1	48	2	1	1	0	17	0	0	0	0	0	0	0	0	0	0	0	0	0	0	0	0	0
2	47	3	2	2	0	18	0	0	0	0	0	0	1	1	2	3	3	3	1	1	0	1	15
1	39	3	2	2	0	18	0	0	0	0	0	0	1	0	0	0	1	0	1	0	0	0	2
2	35	4	2	1	0	18	0	0	0	0	0	0	1	0	0	0	0	0	0	0	0	0	0
2	38	3	2	1	0	17	0	0	0	0	0	0	0	0	0	1	1	1	0	0	0	0	3
2	36	2	2	1	0	17	0	0	0	0	0	0	0	0	1	1	1	0	0	0	0	0	3
1	41	3	2	1	1	2	0	0	1	0	0	0	1	0	0	0	0	0	0	0	0	0	0
1	44	6	1	1	5	15	0	1	1	1	1	1	1	0	1	1	2	2	1	1	1	0	9
2	59	5	2	2	0	18	0	0	0	0	0	0	1	2	1	3	2	2	1	0	1	1	13
2	37	3	1	1	2	1	0	1	0	0	0	1	1	1	2	3	3	3	3	3	3	3	24
1	50	5	2	2	0	17	0	0	0	0	0	0	0	1	1	0	2	1	2	1	1	2	11
2	26	3	1	1	2	6	0	1	0	1	0	0	1	2	2	2	2	2	2	2	2	2	18
2	51	3	2	2	0	17	0	0	0	0	0	0	0	0	1	2	2	2	3	0	0	1	11
2	41	3	1	1	3	5	0	1	1	0	0	1	1	1	1	3	3	3	1	3	2	1	18
2	39	3	2	2	0	17	0	0	0	0	0	0	0	0	1	0	0	1	1	0	0	0	3
2	43	4	1	1	5	15	0	1	1	1	1	1	1	1	2	2	2	2	3	1	0	3	16
1	38	3	1	1	0	17	0	0	0	0	0	0	0	1	1	1	0	0	1	0	0	0	4
2	64	5	2	2	3	5	0	1	1	0	0	1	1	1	2	2	2	2	0	0	0	1	10
2	31	8	1	1	0	18	0	0	0	0	0	0	1	0	1	2	2	1	3	1	0	1	11
2	40	1	2	2	0	17	0	0	0	0	0	0	0	1	1	3	2	0	2	0	1	2	12
2	32	3	2	2	3	14	0	0	1	1	1	0	1	0	0	0	2	2	2	1	0	1	8
1	48	5	1	1	2	1	0	1	0	0	0	1	1	1	1	1	1	1	1	0	1	1	8
2	31	7	1	1	2	6	0	1	0	1	0	0	1	1	1	2	3	2	3	3	2	2	19
1	35	1	1	1	1	1	1	1	0	0	0	0	1	3	3	3	3	3	3	3	3	3	27
2	44	5	1	1	1	1	0	1	0	0	0	0	1	0	0	1	3	0	0	0	0	0	4
1	39	3	1	1	1	3	0	0	0	1	0	0	1	2	2	2	1	1	0	1	0	1	10
2	61	5	2	2	0	17	0	0	0	0	0	0	0	0	1	0	0	0	0	0	0	0	1
1	53	3	1	1	2	2	0	0	1	0	0	1	1	1	1	1	1	2	0	1	1	0	8
1	36	3	2	2	1	4	0	0	0	0	1	0	1	0	0	1	0	0	0	0	0	0	1
1	48	4	2	2	2	3	0	0	0	1	0	1	1	1	1	1	0	0	1	0	0	0	4
2	53	4	2	2	1	2	0	0	1	0	0	0	1	1	1	1	2	3	3	2	0	0	13
2	50	4	1	1	4	12	1	1	1	0	1	1	1	2	3	3	3	2	3	2	3	3	24
2	33	3	2	2	2	1	1	1	0	0	0	1	1	3	3	3	3	3	3	3	2	3	26
2	44	5	2	2	1	3	0	0	0	1	0	0	1	0	0	0	0	0	0	0	0	0	0
2	28	3	1	1	0	17	0	0	0	0	0	0	0	0	0	1	1	2	2	2	0	2	10
1	47	4	1	1	0	18	0	0	0	0	0	0	1	0	1	0	0	0	1	0	0	0	2
2	52	8	2	2	5	15	1	1	1	1	1	1	1	3	3	3	3	3	3	3	3	3	27
1	63	3	2	2	0	18	0	0	0	0	0	0	1	0	0	1	1	0	0	0	0	0	2
1	46	2	1	1	4	12	0	1	1	0	1	1	0	1	1	1	1	1	1	1	1	1	9
1	35	3	2	1	3	6	0	1	0	1	0	1	1	1	1	3	2	3	3	1	0	1	15
1	46	6	1	1	0	17	0	0	0	0	0	0	0	0	1	1	0	1	1	0	1	0	5
2	48	3	2	1	2	5	0	1	1	0	0	0	1	2	1	3	3	1	3	3	0	1	17
1	41	4	2	2	2	9	0	0	1	0	1	0	0	0	1	1	1	1	0	0	0	1	5
1	45	4	1	1	1	1	0	1	0	0	0	0	1	1	1	2	2	0	0	0	0	0	6
2	39	8	2	2	1	16	0	0	0	0	0	1	1	0	1	3	3	2	3	1	0	2	15
1	43	3	2	2	0	17	0	0	0	0	0	0	0	0	0	1	0	0	0	0	0	0	1
2	39	8	1	1	5	15	1	1	1	1	1	1	1	3	3	3	3	3	3	3	3	3	27
1	33	8	1	1	3	5	1	1	1	0	0	1	1	3	3	3	3	3	3	3	2	3	26
2	50	6	2	2	0	17	0	0	0	0	0	0	0	0	0	0	0	0	0	0	0	0	0
1	47	5	2	2	2	1	0	1	0	0	0	1	1	1	1	3	3	1	1	1	1	0	12
1	38	3	1	1	2	2	0	0	1	0	0	1	1	0	0	0	0	0	0	0	0	0	0
1	34	3	1	1	2	8	0	0	1	1	0	0	1	0	1	1	1	0	0	0	0	0	3
1	66	5	2	2	0	17	0	0	0	0	0	0	0	0	0	0	0	0	0	0	0	0	0
1	59	2	2	2	2	9	0	0	1	0	1	0	1	0	1	2	2	2	0	0	1	0	8
2	45	8	1	1	2	5	0	1	1	0	0	0	1	2	2	3	2	2	3	1	0	1	16
2	59	5	2	2	0	17	0	0	0	0	0	0	0	0	0	0	0	0	0	0	0	0	0
2	38	2	2	2	0	17	1	0	0	0	0	0	0	3	3	3	3	3	2	3	3	2	25
1	51	5	2	2	2	7	0	1	0	0	1	0	1	0	0	0	0	0	0	0	0	0	0
1	60	5	2	2	1	4	0	0	0	0	1	0	1	1	0	0	2	1	2	2	0	2	10
2	38	1	2	1	1	3	0	0	0	1	0	0	1	0	0	0	0	0	0	0	0	0	0
1	40	8	1	1	0	17	0	0	0	0	0	0	0	0	0	0	0	0	0	0	0	0	0
1	47	5	1	1	1	1	0	1	0	0	0	0	1	2	1	3	2	3	0	3	0	0	14
1	34	7	1	1	1	16	0	0	0	0	0	1	1	2	1	1	1	1	1	1	1	1	10
1	50	5	1	1	1	1	0	1	0	0	0	0	1	0	0	0	0	0	0	0	0	0	0
2	71	5	1	2	0	18	0	0	0	0	0	0	1	1	1	2	2	2	1	0	0	1	10
2	42	3	1	1	5	15	0	1	1	1	1	1	1	1	1	1	1	1	1	1	1	1	9
2	32	3	2	2	0	18	0	0	0	0	0	0	1	0	0	0	1	0	0	0	0	0	1
1	52	3	2	2	2	6	0	1	0	1	0	0	1	2	1	1	2	2	1	3	0	0	12
1	55	3	2	2	0	18	0	0	0	0	0	0	1	1	1	1	2	1	1	2	1	1	11
2	58	5	2	2	1	2	0	0	1	0	0	0	1	0	0	0	0	1	0	0	0	0	1
1	63	5	1	1	1	1	0	1	0	0	0	0	1	2	1	0	3	3	1	3	2	1	16
2	51	5	2	2	3	5	1	1	1	0	0	1	1	2	3	3	3	3	3	1	0	3	21
2	37	3	2	1	3	5	0	1	1	0	0	1	1	1	1	2	3	2	2	0	1	0	12
1	45	3	1	1	1	2	0	0	1	0	0	0	1	1	1	1	1	0	2	1	1	1	9
1	25	3	1	1	1	2	0	0	1	0	0	0	1	0	1	1	1	0	0	0	0	0	3
2	50	3	1	1	1	1	0	1	0	0	0	0	1	1	1	1	1	0	0	1	0	1	6
2	35	3	2	1	0	18	0	0	0	0	0	0	1	0	0	0	1	0	0	0	0	0	1
1	54	5	2	2	1	1	0	1	0	0	0	0	0	1	1	1	1	1	1	1	1	1	9
1	46	3	1	1	1	2	1	0	1	0	0	0	1	3	3	3	3	3	3	3	1	2	24
2	41	1	1	1	2	5	0	1	1	0	0	0	1	1	1	0	3	0	0	0	0	0	5
2	29	3	1	1	0	18	0	0	0	0	0	0	1	1	1	2	2	2	3	1	1	1	14
2	40	1	1	1	2	5	1	1	1	0	0	0	1	3	3	3	3	0	2	3	3	3	23
2	46	8	1	1	0	17	0	0	0	0	0	0	0	0	0	1	1	0	0	0	0	0	2
2	51	3	2	1	1	3	0	0	0	1	0	0	1	1	1	0	1	0	1	1	0	0	5
2	49	5	2	2	0	17	0	0	0	0	0	0	0	1	1	3	3	3	1	0	0	1	13
2	32	3	2	2	3	5	0	1	1	0	0	1	1	1	3	2	1	2	1	0	0	1	11
1	36	3	2	2	2	2	0	0	1	0	0	1	0	2	2	2	1	2	2	1	2	0	14
2	34	3	2	1	5	15	1	1	1	1	1	1	1	3	3	3	3	3	3	3	0	3	24
2	46	5	2	1	0	17	0	0	0	0	0	0	0	1	0	2	3	2	0	1	0	0	9
2	40	8	2	2	4	15	0	1	1	1	1	0	1	1	2	1	3	0	0	0	1	1	9
2	30	6	1	1	2	9	0	0	1	0	1	0	1	2	2	3	3	3	3	3	3	3	25
2	37	3	2	1	0	18	0	0	0	0	0	0	1	0	1	0	0	1	1	1	0	0	4
1	53	3	2	2	4	15	0	1	1	1	1	0	1	2	2	3	3	3	0	1	2	0	16
1	38	5	1	1	1	2	0	0	1	0	0	0	1	0	0	1	1	0	0	0	0	0	2
1	51	4	2	2	3	5	0	1	1	0	0	1	1	2	1	3	2	2	2	2	1	2	17
1	55	3	2	2	3	13	0	1	0	1	1	0	0	1	1	0	2	0	0	2	0	0	6
1	50	5	1	1	1	1	0	1	0	0	0	0	1	1	1	1	1	0	0	0	0	1	5
2	48	2	2	1	0	17	0	0	0	0	0	0	0	0	0	0	0	0	0	0	0	0	0
2	34	5	2	2	2	2	0	0	1	0	0	1	1	0	0	1	1	3	0	0	0	0	5
2	38	4	1	1	0	17	0	0	0	0	0	0	0	0	0	2	2	1	1	1	0	0	7
2	44	2	2	2	1	1	0	1	0	0	0	0	1	0	0	2	1	3	0	0	0	0	6
2	24	3	1	1	1	1	0	1	0	0	0	0	1	2	3	3	3	2	1	3	0	1	18
1	27	7	1	1	0	17	0	0	0	0	0	0	0	1	0	1	1	0	3	1	1	0	8
1	65	5	1	1	0	17	0	0	0	0	0	0	0	1	1	1	2	1	1	1	2	2	12
2	29	4	1	1	0	17	0	0	0	0	0	0	0	1	1	1	3	1	1	0	0	0	8
2	60	3	1	1	0	18	0	0	0	0	0	0	1	1	1	0	1	0	1	0	0	0	4
2	34	4	2	2	1	16	0	0	0	0	0	1	1	2	2	3	3	3	2	3	3	3	24
2	41	6	1	2	0	17	0	0	0	0	0	0	0	1	0	0	1	2	1	1	1	1	8
1	41	2	1	1	5	15	0	1	1	1	1	1	1	1	1	1	1	1	1	1	1	1	9
2	64	3	2	2	0	18	0	0	0	0	0	0	1	0	0	1	0	0	0	0	0	0	1
1	51	8	2	2	1	1	0	1	0	0	0	0	1	1	1	1	1	1	1	1	1	1	9
1	35	4	1	1	0	18	0	0	0	0	0	0	1	0	0	0	0	0	0	0	0	0	0
2	22	6	1	1	0	17	0	0	0	0	0	0	0	1	1	2	2	2	1	1	1	1	12
2	37	7	1	1	3	5	1	1	1	0	0	1	1	3	3	3	3	3	3	3	1	3	25
1	36	8	2	2	4	13	0	1	0	1	1	1	1	0	2	1	1	2	2	2	1	2	13
2	47	3	1	2	3	7	1	1	0	0	1	1	1	3	3	3	3	3	3	2	1	3	24
2	40	5	1	2	5	15	1	1	1	1	1	1	1	3	3	3	3	3	3	2	2	3	25
1	29	2	1	1	2	4	0	0	0	0	1	1	1	1	1	2	2	2	3	0	3	3	17
2	49	4	2	1	0	18	0	0	0	0	0	0	1	1	1	2	2	2	2	1	1	0	12
2	34	3	2	2	2	9	0	0	1	0	1	0	1	0	0	0	0	0	0	0	0	0	0
2	43	8	1	2	2	5	0	1	1	0	0	0	1	1	1	3	2	1	2	1	1	0	12
1	46	4	2	1	3	12	0	1	1	0	1	0	1	0	0	0	0	1	1	1	1	0	4
1	42	2	2	1	1	2	0	0	1	0	0	0	1	0	0	1	3	0	0	0	0	0	4
1	44	3	1	2	2	1	0	1	0	0	0	1	1	0	0	0	1	1	0	0	0	0	2
1	55	3	2	2	2	7	0	1	0	0	1	0	1	0	0	0	2	1	1	1	0	0	5
1	46	3	1	1	2	5	0	1	1	0	0	0	1	2	2	2	2	0	2	2	0	0	12
2	34	1	2	2	0	18	0	0	0	0	0	0	1	0	0	0	0	1	0	0	0	0	1
1	45	6	1	1	1	1	0	1	0	0	0	0	1	1	1	1	1	1	1	0	1	1	8
2	59	6	2	2	0	18	0	0	0	0	0	0	1	0	1	1	1	0	0	0	0	0	3
1	61	4	2	2	0	18	0	0	0	0	0	0	1	0	0	0	0	0	0	0	0	0	0
2	40	3	2	2	3	7	0	1	0	0	1	1	1	1	2	1	1	2	3	0	1	1	12
2	39	5	1	1	2	1	0	1	0	0	0	1	1	1	1	2	1	2	0	0	0	0	7
2	58	3	2	2	0	18	0	0	0	0	0	0	1	0	0	1	0	0	0	0	0	0	1
2	49	5	2	2	0	17	0	0	0	0	0	0	0	1	1	1	1	1	1	1	1	1	9
1	31	1	1	1	2	3	0	0	0	1	0	1	1	1	1	1	1	0	2	0	1	1	8
1	33	4	1	1	0	17	0	0	0	0	0	0	0	3	3	3	3	1	0	2	2	0	17
2	44	1	1	2	0	18	0	0	0	0	0	0	1	1	1	2	2	2	0	0	1	0	9
1	52	7	2	2	0	17	0	0	0	0	0	0	0	0	0	0	0	0	0	0	0	0	0
2	24	5	1	1	0	17	0	0	0	0	0	0	0	3	3	1	1	0	2	1	0	2	13
1	36	4	2	1	0	18	0	0	0	0	0	0	1	1	1	1	2	2	2	0	1	0	10
1	33	2	2	2	0	17	0	0	0	0	0	0	0	1	1	1	2	1	0	0	0	0	6
1	56	2	2	2	0	17	0	0	0	0	0	0	0	0	1	1	1	0	1	0	0	0	4
2	57	2	2	2	1	3	0	0	0	1	0	0	1	1	2	1	2	1	2	1	0	1	11
2	46	5	2	2	0	17	0	0	0	0	0	0	0	1	0	0	1	0	0	0	0	0	2
1	40	3	2	2	0	17	0	0	0	0	0	0	0	1	1	1	1	0	1	0	0	0	5
1	45	3	2	1	0	17	0	0	0	0	0	0	0	0	0	0	0	0	1	0	0	0	1
1	42	3	2	2	1	1	0	1	0	0	0	0	1	1	1	2	1	0	1	0	0	0	6
1	50	5	1	1	0	18	0	0	0	0	0	0	1	2	2	3	2	0	1	1	1	0	12
1	33	3	2	1	0	18	0	0	0	0	0	0	1	1	2	0	3	1	0	0	0	0	7
2	39	4	2	2	0	17	0	0	0	0	0	0	0	0	0	0	1	1	0	0	0	0	2
2	44	3	2	1	4	12	1	1	1	0	1	1	1	3	3	3	3	3	3	2	3	0	23
1	45	4	1	1	0	17	0	0	0	0	0	0	0	0	0	3	0	3	0	0	0	0	6
1	45	8	1	1	0	18	0	0	0	0	0	0	1	0	0	1	1	0	0	0	0	0	2
2	55	3	1	1	1	1	0	1	0	0	0	0	1	0	1	3	1	2	3	0	0	1	11
2	27	6	1	1	2	8	0	0	1	1	0	0	1	1	3	1	2	2	3	1	0	1	14
1	51	3	2	2	1	3	0	0	0	1	0	0	1	1	1	3	3	1	1	0	0	0	10
1	52	3	2	2	1	1	0	1	0	0	0	0	1	2	2	1	3	1	3	1	2	2	17
1	42	4	2	2	1	1	0	1	0	0	0	0	1	1	1	2	3	3	1	1	0	1	13
1	34	3	2	2	0	18	0	0	0	0	0	0	1	0	0	0	0	0	0	0	0	0	0
2	37	5	2	1	0	18	0	0	0	0	0	0	1	2	2	1	2	2	3	1	1	0	14
1	61	5	1	1	1	16	0	0	0	0	0	1	1	1	1	1	1	0	1	0	0	1	6
2	45	4	1	1	0	17	0	0	0	0	0	0	0	0	0	0	0	0	0	0	0	0	0
2	50	8	1	1	2	1	1	1	0	0	0	1	1	3	3	3	3	3	3	3	3	3	27
1	51	5	2	2	0	17	0	0	0	0	0	0	0	1	0	1	1	1	0	1	1	0	6
2	51	3	1	2	1	1	0	1	0	0	0	0	1	0	0	1	1	0	0	0	0	0	2
1	41	1	1	1	2	1	1	1	0	0	0	1	1	3	3	3	3	3	3	3	0	3	24
1	53	3	1	1	0	18	0	0	0	0	0	0	1	0	0	0	0	0	0	0	0	0	0
1	37	3	1	1	0	17	0	0	0	0	0	0	0	0	0	1	1	1	1	0	0	0	4
1	49	6	1	1	1	1	0	1	0	0	0	0	1	1	1	1	1	1	1	1	1	1	9
2	48	3	2	2	0	18	0	0	0	0	0	0	1	1	1	3	1	1	1	1	0	0	9
2	38	4	2	2	0	18	0	0	0	0	0	0	1	1	0	0	2	1	0	0	0	0	4
2	43	3	1	1	4	12	1	1	1	0	1	1	1	3	3	3	3	3	3	3	3	3	27
2	46	7	2	1	0	18	0	0	0	0	0	0	1	1	1	1	1	2	1	0	0	0	7
2	28	3	2	1	2	4	1	0	0	0	1	1	1	3	2	3	3	3	3	3	0	0	20
2	31	3	1	1	1	1	0	1	0	0	0	0	1	0	0	0	1	0	0	1	0	0	2
2	48	5	1	1	3	7	0	1	0	0	1	1	1	1	1	3	3	2	1	0	0	2	13
1	30	4	1	1	1	1	1	1	0	0	0	0	1	3	3	0	2	3	3	3	2	2	21
2	47	3	2	1	0	18	0	0	0	0	0	0	1	1	1	1	1	0	1	0	0	1	6
2	33	2	1	1	0	17	0	0	0	0	0	0	0	1	1	3	3	2	2	1	1	1	15
2	35	3	2	2	0	18	0	0	0	0	0	0	1	1	1	1	1	0	1	1	1	0	7
2	31	1	1	1	0	17	0	0	0	0	0	0	0	0	0	1	1	0	0	0	0	0	2
1	42	3	2	2	0	18	0	0	0	0	0	0	1	1	2	2	3	3	3	2	1	3	20
2	24	2	1	1	5	15	0	1	1	1	1	1	1	2	2	0	2	2	2	2	0	0	12
2	48	1	2	2	0	17	0	0	0	0	0	0	0	1	1	0	3	0	0	0	0	0	5
2	37	3	2	1	0	18	0	0	0	0	0	0	1	1	1	3	3	0	0	1	0	0	9
2	33	1	2	2	0	17	0	0	0	0	0	0	0	0	1	1	1	1	1	0	0	0	5
1	65	3	2	2	1	2	0	0	1	0	0	0	1	0	0	0	0	0	0	0	0	0	0
2	20	5	1	1	0	17	0	0	0	0	0	0	0	1	0	1	1	2	0	1	0	0	6
2	55	6	2	2	3	5	0	1	1	0	0	1	1	1	2	3	2	3	1	0	0	1	13
1	50	3	1	2	1	2	0	0	1	0	0	0	1	1	0	3	1	1	2	0	0	0	8
1	53	5	1	2	2	1	0	1	0	0	0	1	1	2	2	0	3	3	3	3	3	1	20
2	45	1	1	1	2	4	0	0	0	0	1	1	1	1	1	2	2	2	0	2	1	0	11
1	32	3	1	1	5	15	0	1	1	1	1	1	0	0	0	0	0	0	0	0	0	0	0
2	26	6	1	1	0	18	0	0	0	0	0	0	1	1	1	0	1	0	0	0	0	0	3
2	46	2	2	2	0	17	0	0	0	0	0	0	0	1	1	0	1	0	0	0	0	0	3
2	47	6	2	2	0	18	0	0	0	0	0	0	1	0	0	1	1	1	1	0	0	1	5
1	49	3	2	2	1	16	0	0	0	0	0	1	1	1	2	1	2	1	2	0	0	1	10
1	42	3	1	1	1	1	0	1	0	0	0	0	1	1	1	2	1	0	0	0	0	0	5
2	43	3	1	2	0	17	0	0	0	0	0	0	0	1	1	1	0	1	0	0	0	1	5
1	34	2	1	1	0	18	0	0	0	0	0	0	1	1	0	1	1	2	1	1	0	0	7
1	53	3	2	2	0	17	0	0	0	0	0	0	0	1	1	1	1	1	1	1	1	1	9
2	36	3	1	1	2	5	0	1	1	0	0	0	1	1	1	2	2	2	2	1	0	1	12
1	41	3	1	1	2	5	1	1	1	0	0	0	1	3	3	3	3	2	3	3	3	3	26
2	44	2	1	1	2	2	0	0	1	0	0	1	1	1	1	2	2	1	1	0	0	0	8
1	48	2	1	1	3	12	0	1	1	0	1	0	1	1	1	1	0	0	1	1	0	0	5
1	33	2	2	1	0	17	0	0	0	0	0	0	0	0	0	0	0	0	0	0	0	0	0
1	53	5	2	2	2	5	1	1	1	0	0	0	1	3	3	3	3	3	3	2	0	3	23
1	40	5	1	1	2	7	0	1	0	0	1	0	1	1	1	2	2	3	3	2	0	0	14
2	37	3	2	2	0	18	0	0	0	0	0	0	1	1	1	1	1	1	1	1	1	1	9
1	46	4	1	1	1	1	0	1	0	0	0	0	1	2	1	1	2	2	3	0	0	2	13
1	55	3	1	2	2	1	0	1	0	0	0	1	1	1	1	2	2	2	1	1	1	1	12
1	32	5	1	1	0	17	0	0	0	0	0	0	0	1	0	0	1	1	1	0	0	0	4
2	35	4	1	1	1	16	0	0	0	0	0	1	1	0	1	1	2	3	1	0	0	1	9
2	40	8	1	1	2	5	0	1	1	0	0	0	1	1	1	2	3	2	3	1	1	2	16
2	55	4	2	2	1	1	0	1	0	0	0	0	1	1	1	2	1	1	1	1	0	0	8
1	47	8	2	2	0	18	0	0	0	0	0	0	1	0	1	0	0	1	0	0	0	0	2
2	45	3	2	1	2	2	0	0	1	0	0	1	1	2	2	3	3	2	2	2	2	2	20
1	40	3	1	1	2	5	0	1	1	0	0	0	1	0	0	0	0	0	0	1	1	0	2
1	50	2	1	1	3	5	1	1	1	0	0	1	1	3	3	3	3	3	3	2	2	2	24
2	50	5	1	1	5	15	0	1	1	1	1	1	1	3	2	2	2	2	2	2	2	2	19
1	48	5	2	2	1	1	0	1	0	0	0	0	1	3	3	3	3	1	1	1	1	1	17
2	31	3	2	1	0	18	0	0	0	0	0	0	1	0	1	0	1	1	3	1	1	0	8
2	24	5	1	1	0	17	0	0	0	0	0	0	0	0	1	3	2	0	1	0	0	0	7
2	37	6	1	1	0	18	0	0	0	0	0	0	1	0	1	1	0	0	1	0	0	0	3
2	35	4	1	1	1	16	0	0	0	0	0	1	1	2	1	1	2	2	0	1	1	0	10
1	59	5	2	2	5	15	0	1	1	1	1	1	1	2	2	2	2	2	2	2	2	2	18
2	39	5	2	2	5	15	1	1	1	1	1	1	1	3	2	3	3	3	3	3	3	2	25
2	42	4	2	2	1	1	0	1	0	0	0	0	1	1	1	1	1	0	0	0	0	0	4
1	55	3	2	2	0	17	0	0	0	0	0	0	0	0	0	0	0	0	0	0	0	0	0
2	31	3	1	1	2	3	1	0	0	1	0	1	1	3	2	0	3	3	3	3	2	3	22
2	44	5	1	1	3	10	1	0	0	1	1	1	1	3	3	3	3	3	3	2	3	2	25
1	41	4	1	1	3	5	1	1	1	0	0	1	1	3	3	3	3	3	3	3	0	0	21
2	34	1	2	2	2	1	1	1	0	0	0	1	1	2	3	3	3	3	3	1	2	3	23
1	53	2	1	1	0	18	0	0	0	0	0	0	1	0	0	0	1	0	0	0	0	0	1
2	42	3	2	2	0	17	0	0	0	0	0	0	0	1	1	3	3	1	1	0	1	1	12
1	40	7	1	1	0	17	0	0	0	0	0	0	0	1	1	1	2	2	1	0	0	0	8
2	41	3	1	2	3	5	1	1	1	0	0	1	1	3	3	3	3	3	2	2	0	3	22
2	35	8	1	2	2	1	0	1	0	0	0	1	1	2	2	3	2	2	3	1	1	2	18
1	51	4	1	1	0	17	0	0	0	0	0	0	0	1	1	1	1	1	1	1	1	1	9
2	46	5	1	1	3	6	1	1	0	1	0	1	1	3	3	3	3	3	0	0	3	0	18
1	42	5	2	2	2	7	1	1	0	0	1	0	1	3	1	3	3	3	0	3	0	3	19
1	50	3	1	1	2	3	0	0	0	1	0	1	1	1	1	1	2	1	0	1	0	0	7
2	58	4	1	2	0	17	0	0	0	0	0	0	0	0	0	1	1	0	0	0	0	0	2
2	24	1	1	1	0	18	0	0	0	0	0	0	1	1	1	0	1	0	1	0	1	1	6
1	43	4	2	2	0	17	0	0	0	0	0	0	0	2	1	1	2	1	1	1	0	1	10
2	58	8	2	2	0	17	0	0	0	0	0	0	0	2	1	1	1	0	0	0	1	0	6
2	26	6	1	1	4	11	0	1	1	1	0	1	1	1	2	1	1	1	1	1	1	1	10
1	36	2	1	1	0	18	0	0	0	0	0	0	1	1	2	3	2	0	2	2	2	3	17
2	33	3	1	1	0	17	0	0	0	0	0	0	0	2	2	0	0	0	3	0	0	0	7
2	37	3	2	1	0	18	0	0	0	0	0	0	1	1	1	0	1	2	3	0	0	0	8
2	39	5	2	2	0	17	0	0	0	0	0	0	0	0	0	0	0	0	0	0	0	0	0
2	35	4	2	1	2	6	0	1	0	1	0	0	1	3	2	2	3	3	1	3	2	1	20
2	40	3	2	1	2	2	0	0	1	0	0	1	1	1	1	3	3	3	1	2	1	0	15
2	49	1	1	2	2	6	0	1	0	1	0	0	1	2	2	1	1	1	2	3	2	2	16
2	41	3	2	1	0	17	0	0	0	0	0	0	0	0	0	0	0	0	0	0	0	0	0
2	50	3	1	1	1	16	0	0	0	0	0	1	1	1	1	3	3	1	1	1	0	1	12
1	41	7	1	1	3	7	0	1	0	0	1	1	1	1	1	3	3	3	1	1	1	0	14
2	49	5	2	2	2	1	0	1	0	0	0	1	1	1	0	2	2	2	0	1	1	0	9
2	42	3	2	1	1	2	0	0	1	0	0	0	1	1	1	1	3	2	2	2	0	0	12
2	37	4	1	1	1	2	0	0	1	0	0	0	0	0	0	0	0	0	0	0	0	0	0
2	48	3	2	2	1	3	0	0	0	1	0	0	1	1	0	2	2	1	0	0	0	0	6
1	44	4	1	1	0	18	0	0	0	0	0	0	1	3	3	2	3	3	1	1	1	0	17
2	47	4	1	1	5	15	0	1	1	1	1	1	1	1	1	2	3	1	3	1	2	2	16
2	32	3	2	2	0	18	0	0	0	0	0	0	1	0	0	1	1	1	0	0	0	0	3
1	56	3	1	1	0	17	0	0	0	0	0	0	0	0	1	0	1	1	1	1	1	1	7
1	40	5	1	1	0	18	0	0	0	0	0	0	1	0	0	1	1	0	0	0	1	0	3
2	27	5	1	1	0	17	0	0	0	0	0	0	0	1	1	2	3	2	0	1	1	0	11
2	28	5	1	1	2	2	0	0	1	0	0	1	1	1	1	3	2	2	3	2	1	2	17
1	32	4	1	1	1	1	0	1	0	0	0	0	1	3	1	1	1	1	0	0	1	0	8
1	37	8	1	1	0	17	1	0	0	0	0	0	0	3	3	3	3	3	3	0	3	3	24
2	53	1	2	2	4	15	0	1	1	1	1	0	0	0	0	1	2	0	1	0	0	0	4
1	48	2	1	2	0	17	0	0	0	0	0	0	0	0	0	0	0	0	0	0	0	0	0
1	61	3	2	2	0	18	0	0	0	0	0	0	1	0	0	1	0	0	0	0	0	0	1
2	46	4	2	2	0	17	0	0	0	0	0	0	0	0	0	0	0	0	0	0	0	0	0
2	38	4	2	2	1	16	0	0	0	0	0	1	0	1	1	1	1	1	0	0	0	0	5
2	51	3	1	1	0	18	0	0	0	0	0	0	1	2	1	3	3	1	3	0	0	0	13
1	62	3	2	2	2	6	0	1	0	1	0	0	1	2	2	2	2	1	3	3	1	2	18
2	39	3	2	2	3	5	0	1	1	0	0	1	1	0	0	0	0	0	0	1	0	0	1
2	44	8	2	2	0	17	0	0	0	0	0	0	0	0	0	0	0	1	0	0	0	0	1
1	62	1	1	2	1	1	0	1	0	0	0	0	1	0	0	0	0	0	0	0	0	0	0
1	43	3	2	1	2	3	0	0	0	1	0	1	1	0	0	3	2	0	0	0	0	0	5
2	40	8	1	1	2	1	0	1	0	0	0	1	1	1	2	3	3	3	2	0	2	2	18
1	48	4	2	1	1	2	0	0	1	0	0	0	1	1	0	1	1	1	0	0	0	0	4
2	45	3	2	1	1	2	0	0	1	0	0	0	1	1	0	1	1	1	0	0	0	0	4
2	40	3	1	1	0	17	0	0	0	0	0	0	0	0	1	1	2	2	2	0	0	0	8
1	44	3	2	2	1	1	0	1	0	0	0	0	1	0	0	0	0	0	0	0	0	0	0
1	27	2	1	1	3	6	0	1	0	1	0	1	1	1	1	3	3	2	3	1	1	1	16
2	41	3	2	1	1	2	0	0	1	0	0	0	1	0	1	0	1	1	1	0	0	0	4
2	48	3	2	2	1	1	0	1	0	0	0	0	1	0	0	0	3	1	1	0	0	0	5
2	58	3	2	1	1	2	0	0	1	0	0	0	1	0	1	1	1	0	0	0	0	1	4
2	35	4	1	1	0	17	0	0	0	0	0	0	0	0	0	0	0	0	0	0	0	0	0
2	34	2	1	1	2	1	0	1	0	0	0	1	1	2	2	3	3	2	2	1	1	1	17
1	26	4	1	1	2	4	0	0	0	0	1	1	1	0	1	1	1	0	1	0	0	1	5
2	31	4	2	2	5	15	0	1	1	1	1	1	1	1	1	2	3	3	3	3	1	0	17
2	26	5	1	1	5	15	1	1	1	1	1	1	1	2	3	3	3	3	3	3	3	3	26
2	39	1	2	1	2	8	0	0	1	1	0	0	1	1	2	2	2	2	2	1	1	2	15
2	30	5	1	1	2	3	0	0	0	1	0	1	1	1	1	2	2	1	1	0	0	1	9
2	35	8	1	2	0	17	0	0	0	0	0	0	0	0	1	0	1	0	0	1	0	0	3
1	35	3	1	1	0	17	0	0	0	0	0	0	0	0	0	0	0	0	2	0	0	0	2
1	37	3	1	1	1	2	0	0	1	0	0	0	1	1	1	1	1	0	0	0	0	0	4
2	45	5	2	2	0	17	0	0	0	0	0	0	0	0	0	0	1	0	1	0	0	0	2
2	27	4	1	1	3	6	0	1	0	1	0	1	1	1	2	3	3	3	3	1	0	3	19
1	41	5	2	2	0	18	0	0	0	0	0	0	1	0	0	0	0	0	0	0	0	0	0
1	30	2	1	1	0	17	0	0	0	0	0	0	0	1	1	2	2	1	2	0	0	1	10
2	37	3	2	2	4	13	0	1	0	1	1	1	1	1	1	1	1	1	1	1	1	1	9
2	43	3	2	2	0	17	0	0	0	0	0	0	0	0	0	1	1	1	0	0	0	0	3
1	43	4	1	1	2	3	0	0	0	1	0	1	1	1	0	0	1	1	0	1	0	2	6
2	21	5	1	1	0	17	0	0	0	0	0	0	0	0	1	0	1	1	0	0	0	0	3
2	23	5	1	1	2	1	0	1	0	0	0	1	1	3	2	3	3	2	2	2	1	0	18
2	26	5	1	1	1	16	0	0	0	0	0	1	1	0	1	0	1	1	0	0	0	0	3
2	36	8	1	1	2	2	1	0	1	0	0	1	1	3	3	2	3	3	3	3	3	1	24
1	65	2	2	2	0	17	0	0	0	0	0	0	0	0	0	0	1	0	0	1	0	0	2
2	41	7	2	2	0	17	0	0	0	0	0	0	0	0	0	0	0	0	0	0	0	0	0
2	52	5	1	2	0	17	0	0	0	0	0	0	0	0	0	0	0	0	0	0	0	0	0
2	34	3	2	1	5	15	0	1	1	1	1	1	1	2	2	2	2	2	2	2	2	2	18
2	35	3	1	1	3	5	0	1	1	0	0	1	1	1	2	3	3	3	3	3	3	3	24
2	41	2	2	2	0	17	0	0	0	0	0	0	0	1	0	0	0	0	1	1	0	0	3
1	22	6	1	1	2	5	0	1	1	0	0	0	1	1	3	1	2	1	2	3	1	2	16
2	44	4	2	2	0	17	0	0	0	0	0	0	0	1	0	2	1	1	1	0	0	0	6
1	30	4	1	1	4	12	0	1	1	0	1	1	1	0	0	1	1	0	1	1	1	0	5
2	35	3	2	1	0	17	0	0	0	0	0	0	0	0	2	1	1	3	1	0	0	1	9
1	29	3	1	1	0	18	0	0	0	0	0	0	1	1	1	1	2	1	2	1	1	1	11
2	30	3	1	1	3	7	1	1	0	0	1	1	1	3	3	3	3	3	3	2	3	3	26
2	35	3	1	1	4	15	1	1	1	1	1	0	1	3	3	3	3	3	0	0	0	1	16
1	39	3	1	1	4	15	1	1	1	1	1	0	1	3	3	3	2	3	3	3	3	2	25
1	52	4	2	2	0	18	0	0	0	0	0	0	1	0	0	0	0	0	0	0	0	0	0
2	32	5	1	1	1	1	0	1	0	0	0	0	1	0	0	2	1	0	1	1	1	0	6
2	32	3	1	1	0	18	0	0	0	0	0	0	1	1	1	0	3	2	2	1	2	1	13
1	55	3	1	1	2	2	0	0	1	0	0	1	1	1	0	1	1	0	1	0	0	0	4
2	34	2	1	1	1	4	1	0	0	0	1	0	1	2	3	3	3	3	3	2	0	0	19
1	38	4	2	2	1	1	0	1	0	0	0	0	1	1	1	0	0	0	0	0	0	0	2
1	42	3	1	1	3	6	1	1	0	1	0	1	1	3	3	3	3	3	3	3	3	3	27
2	37	8	2	1	0	18	0	0	0	0	0	0	1	1	0	2	3	2	0	1	0	0	9
1	49	3	1	1	0	17	0	0	0	0	0	0	0	3	2	2	3	2	2	2	1	1	18
1	38	6	1	1	1	1	0	1	0	0	0	0	1	0	0	2	0	0	1	0	0	0	3
2	42	2	2	2	2	2	0	0	1	0	0	1	1	1	0	2	0	0	0	0	0	0	3
1	43	2	1	1	3	7	0	1	0	0	1	1	1	1	1	0	2	0	0	0	0	0	4
1	37	5	1	1	0	17	0	0	0	0	0	0	0	2	1	1	1	1	1	1	1	1	10
1	39	2	1	1	4	15	1	1	1	1	1	0	1	2	3	3	3	1	3	1	1	2	19
1	49	5	1	1	5	15	0	1	1	1	1	1	1	1	0	2	1	1	0	1	0	0	6
2	30	5	2	2	0	17	0	0	0	0	0	0	0	0	1	1	1	0	0	0	0	0	3
1	39	1	1	1	1	16	0	0	0	0	0	1	1	0	1	0	0	0	0	0	0	0	1
1	43	3	2	2	0	18	0	0	0	0	0	0	1	0	0	0	0	0	0	0	0	0	0
1	74	4	2	2	0	17	0	0	0	0	0	0	0	0	0	0	0	0	0	0	0	0	0
1	73	5	2	1	2	7	0	1	0	0	1	0	1	0	1	1	2	1	0	0	0	0	5
1	56	3	1	2	2	7	0	1	0	0	1	0	1	2	2	3	3	2	2	2	1	1	18
2	40	4	1	1	0	17	0	0	0	0	0	0	0	0	0	0	0	0	0	0	0	0	0
1	38	4	1	1	0	18	0	0	0	0	0	0	1	1	1	1	2	0	2	0	0	0	7
2	44	3	1	1	1	2	0	0	1	0	0	0	1	0	0	0	0	0	0	0	0	0	0
2	31	4	1	1	4	13	1	1	0	1	1	1	1	3	3	1	3	3	3	3	3	3	25
1	79	5	2	2	0	17	0	0	0	0	0	0	0	1	1	1	1	1	1	1	0	1	8
2	40	3	2	2	0	18	0	0	0	0	0	0	1	0	1	1	1	0	0	0	0	0	3
1	42	5	1	1	2	2	0	0	1	0	0	1	1	2	3	3	3	2	2	3	0	0	18
2	44	3	2	2	0	17	0	0	0	0	0	0	0	0	0	0	0	0	0	0	0	0	0
2	36	2	1	1	1	16	0	0	0	0	0	1	1	1	1	2	2	1	1	0	1	1	10
2	30	5	1	1	2	3	0	0	0	1	0	1	1	2	2	0	3	3	3	2	2	3	20
1	51	5	2	2	2	4	0	0	0	0	1	1	1	1	1	1	1	1	1	1	0	1	8
2	37	7	1	1	0	18	0	0	0	0	0	0	1	0	0	1	1	1	0	0	0	0	3
1	33	1	1	1	0	17	0	0	0	0	0	0	0	0	1	0	1	0	1	0	0	0	3
2	32	3	1	2	2	2	0	0	1	0	0	1	1	2	2	3	2	1	3	2	1	1	17
1	52	3	2	2	0	17	0	0	0	0	0	0	0	0	0	0	0	0	0	0	0	0	0
2	42	3	2	2	2	8	0	0	1	1	0	0	1	0	0	0	0	0	1	0	0	0	1
2	54	3	2	1	0	18	0	0	0	0	0	0	1	0	0	0	0	0	0	0	0	0	0
2	31	5	1	1	4	11	0	1	1	1	0	1	1	0	1	1	1	0	1	0	0	1	5
2	40	3	1	1	0	17	0	0	0	0	0	0	0	2	2	0	2	2	2	1	1	1	13
2	36	3	2	1	0	18	0	0	0	0	0	0	1	2	3	3	2	2	3	0	0	1	16
2	33	8	2	1	0	18	0	0	0	0	0	0	1	1	0	3	1	1	0	0	0	0	6
1	35	6	1	1	1	16	0	0	0	0	0	1	1	0	0	0	0	0	1	0	2	0	3
1	48	3	2	2	1	2	0	0	1	0	0	0	1	2	2	3	3	3	3	2	0	2	20
1	45	4	1	1	2	1	0	1	0	0	0	1	1	0	0	0	1	0	1	0	0	0	2
2	55	4	2	1	2	1	0	1	0	0	0	1	1	1	1	2	1	0	1	0	0	0	6
1	37	7	2	1	1	2	0	0	1	0	0	0	1	0	0	0	1	0	0	0	0	0	1
2	28	3	1	1	1	16	0	0	0	0	0	1	1	1	1	3	3	1	3	0	0	0	12
2	33	3	2	2	0	18	0	0	0	0	0	0	1	0	0	0	1	0	0	0	0	0	1
1	44	3	1	1	2	5	0	1	1	0	0	0	1	2	2	3	3	2	2	2	2	0	18
1	33	3	1	1	2	6	0	1	0	1	0	0	1	2	3	1	1	1	3	1	1	3	16
2	46	3	2	1	0	18	0	0	0	0	0	0	1	1	1	3	1	0	0	0	0	0	6
1	74	2	2	2	0	17	0	0	0	0	0	0	0	0	0	0	0	0	0	0	0	0	0
2	36	3	1	1	2	5	0	1	1	0	0	0	1	1	2	1	2	3	1	2	1	1	14
2	29	3	2	1	0	18	0	0	0	0	0	0	1	1	1	2	2	3	1	1	1	0	12
2	34	3	2	1	0	18	0	0	0	0	0	0	1	1	1	1	1	1	1	0	0	0	6
1	52	6	1	1	0	17	0	0	0	0	0	0	0	0	0	0	0	0	0	0	0	0	0
1	45	3	1	1	2	1	0	1	0	0	0	1	1	1	1	2	2	2	2	1	0	0	11
2	37	5	1	1	4	11	0	1	1	1	0	1	1	2	2	3	3	1	3	3	1	3	21
1	50	8	2	2	0	17	0	0	0	0	0	0	0	1	1	1	1	1	1	2	1	1	10
2	50	5	2	1	3	7	0	1	0	0	1	1	1	3	2	3	2	3	2	3	2	1	21
2	60	2	1	1	0	17	0	0	0	0	0	0	0	0	0	1	1	1	0	1	0	0	4
1	50	5	2	2	1	3	0	0	0	1	0	0	1	0	0	3	3	0	0	0	0	0	6
2	41	3	2	2	1	1	0	1	0	0	0	0	1	0	0	1	1	0	0	1	0	0	3
2	35	1	1	1	1	2	0	0	1	0	0	0	1	1	1	0	3	3	1	0	0	1	10
1	58	3	2	2	0	17	0	0	0	0	0	0	0	0	0	0	0	0	0	0	0	0	0
2	41	5	2	2	1	3	0	0	0	1	0	0	1	2	1	1	2	2	1	0	2	0	11
1	50	4	1	1	3	7	1	1	0	0	1	1	1	3	3	3	3	3	3	3	3	3	27
2	45	1	2	2	1	2	0	0	1	0	0	0	1	0	0	0	3	2	1	0	0	0	6
2	45	1	1	1	0	17	0	0	0	0	0	0	0	0	0	0	1	1	1	0	1	1	5
2	36	3	2	2	0	18	0	0	0	0	0	0	1	0	0	0	2	0	0	1	1	0	4
2	43	5	2	1	1	2	0	0	1	0	0	0	1	0	0	1	1	1	1	0	0	0	4
2	23	3	1	1	0	18	0	0	0	0	0	0	1	1	1	1	1	1	0	0	0	0	5
1	43	3	1	1	2	1	0	1	0	0	0	1	1	2	1	3	2	3	3	1	1	1	17
2	42	4	2	2	2	2	0	0	1	0	0	1	1	0	0	1	1	0	0	0	0	0	2
2	37	1	2	2	0	18	0	0	0	0	0	0	1	1	1	1	1	0	1	0	1	1	7
1	34	3	1	1	0	18	0	0	0	0	0	0	1	0	1	1	1	0	1	0	0	1	5
2	40	3	1	1	0	17	0	0	0	0	0	0	0	0	3	1	2	0	3	0	0	1	10
2	26	5	1	1	4	11	0	1	1	1	0	1	1	1	2	3	2	2	3	0	3	2	18
2	45	4	2	1	3	7	0	1	0	0	1	1	1	1	1	1	1	1	1	1	1	0	8
2	48	6	1	1	0	18	1	0	0	0	0	0	1	3	3	1	1	3	3	3	1	1	19
1	49	5	1	1	5	15	0	1	1	1	1	1	1	3	2	0	3	0	2	0	0	1	11
2	38	5	1	1	1	1	0	1	0	0	0	0	1	2	2	2	2	3	2	2	0	0	15
1	39	5	1	1	2	3	0	0	0	1	0	1	1	3	2	2	2	2	2	2	1	2	18
2	30	4	1	1	0	17	0	0	0	0	0	0	0	1	1	3	2	2	3	1	0	1	14
1	52	4	2	2	1	1	0	1	0	0	0	0	1	0	0	0	0	0	0	0	0	0	0
2	40	6	2	1	0	18	0	0	0	0	0	0	1	0	1	3	2	1	1	0	0	1	9
2	38	5	2	2	0	17	0	0	0	0	0	0	0	0	0	2	2	2	2	0	1	0	9
2	42	4	2	1	0	17	0	0	0	0	0	0	0	0	1	3	3	1	2	1	0	1	12
2	32	2	2	1	0	18	0	0	0	0	0	0	1	1	2	0	3	1	2	1	2	0	12
1	34	5	1	1	2	1	1	1	0	0	0	1	1	3	3	1	3	3	3	3	1	3	23
2	60	7	1	2	4	12	0	1	1	0	1	1	1	1	2	3	2	2	3	1	1	3	18
1	64	3	2	2	0	18	0	0	0	0	0	0	1	0	0	0	0	0	0	0	0	0	0
2	29	4	2	1	0	18	0	0	0	0	0	0	1	1	1	2	2	1	2	1	0	1	11
2	29	3	1	1	1	1	0	1	0	0	0	0	1	0	0	0	2	3	3	0	0	1	9
2	34	1	2	2	0	17	0	0	0	0	0	0	0	0	1	3	3	3	1	0	0	0	11
2	36	3	2	1	0	18	0	0	0	0	0	0	1	1	1	1	1	2	1	0	0	2	9
1	42	1	1	1	2	1	0	1	0	0	0	1	1	3	1	1	3	2	1	2	0	1	14
2	40	4	2	2	0	18	0	0	0	0	0	0	1	0	0	0	1	0	0	0	0	0	1
2	57	3	1	2	2	2	0	0	1	0	0	1	0	1	1	0	0	0	1	0	0	0	3
2	29	6	1	1	1	4	0	0	0	0	1	0	1	1	1	2	3	1	3	2	3	1	17
1	38	4	2	2	0	17	0	0	0	0	0	0	0	0	0	0	0	0	0	0	0	0	0
2	45	3	2	2	1	4	0	0	0	0	1	0	1	0	0	2	1	0	0	0	0	0	3
1	45	4	1	1	3	7	1	1	0	0	1	1	1	3	3	0	3	2	3	3	3	3	23
1	58	3	2	1	1	1	0	1	0	0	0	0	1	1	1	1	1	1	1	0	0	0	6
2	24	3	1	1	1	16	0	0	0	0	0	1	1	0	0	2	0	0	1	0	0	0	3
1	45	6	1	1	0	17	0	0	0	0	0	0	0	1	1	2	2	1	1	2	0	1	11
2	22	5	1	1	2	7	0	1	0	0	1	0	1	1	2	0	1	1	1	0	0	1	7
2	44	5	2	2	0	18	0	0	0	0	0	0	1	2	2	1	3	2	2	0	1	0	13
1	40	5	1	1	0	17	0	0	0	0	0	0	0	1	0	0	1	1	0	0	0	0	3
1	49	4	2	2	0	17	0	0	0	0	0	0	0	0	0	0	0	0	0	0	0	0	0
2	35	5	2	2	4	12	1	1	1	0	1	1	1	3	3	3	3	1	3	3	2	2	23
2	46	4	1	2	3	6	1	1	0	1	0	1	1	3	3	3	3	3	3	3	3	3	27
2	47	6	2	1	0	17	1	0	0	0	0	0	0	3	3	3	3	3	3	3	0	1	22
2	22	3	1	1	2	8	0	0	1	1	0	0	1	1	1	2	2	2	2	2	3	1	16
1	50	2	1	1	0	18	1	0	0	0	0	0	1	3	3	3	3	3	3	0	3	3	24
1	43	4	1	1	2	2	0	0	1	0	0	1	1	1	1	2	1	0	1	1	0	0	7
2	52	3	2	1	0	17	0	0	0	0	0	0	0	0	0	1	1	0	0	0	0	0	2
2	28	3	1	1	5	15	0	1	1	1	1	1	1	1	1	1	1	1	1	1	1	1	9
2	46	5	2	1	1	2	0	0	1	0	0	0	1	0	0	0	1	2	2	1	2	1	9
2	36	3	1	1	4	14	0	0	1	1	1	1	1	1	1	2	2	0	0	1	0	0	7
2	50	1	2	2	0	18	0	0	0	0	0	0	1	2	3	3	3	2	1	1	0	3	18
1	51	3	2	2	2	2	0	0	1	0	0	1	1	1	1	1	1	2	0	0	0	0	6
1	39	1	1	1	5	15	0	1	1	1	1	1	1	1	0	3	0	3	0	0	0	0	7
2	37	3	2	1	3	6	0	1	0	1	0	1	1	1	2	3	3	1	3	3	3	1	20
1	22	3	1	1	0	17	0	0	0	0	0	0	0	0	1	0	0	0	0	0	0	0	1
2	30	4	1	1	1	1	0	1	0	0	0	0	1	1	1	2	2	2	2	1	0	1	12
1	50	3	2	2	0	17	0	0	0	0	0	0	0	0	0	1	1	1	1	0	0	0	4
2	45	6	2	1	1	2	0	0	1	0	0	0	1	0	0	0	1	0	1	0	0	0	2
2	57	5	2	2	0	18	0	0	0	0	0	0	1	1	1	1	1	1	1	0	1	0	7
2	34	3	2	1	2	8	0	0	1	1	0	0	1	0	0	3	1	1	1	3	0	1	10
1	29	6	1	1	0	17	0	0	0	0	0	0	0	0	1	1	2	0	0	0	0	0	4
1	49	5	2	2	0	17	0	0	0	0	0	0	0	1	1	1	1	1	0	1	0	1	7
1	46	4	1	1	0	18	0	0	0	0	0	0	1	0	0	0	0	0	0	0	0	0	0
2	43	3	1	1	0	17	0	0	0	0	0	0	0	1	1	0	1	1	2	0	0	0	6
2	21	3	1	1	0	18	0	0	0	0	0	0	1	1	1	3	1	1	1	0	0	1	9
1	39	3	1	1	1	1	0	1	0	0	0	0	1	1	0	3	2	0	0	0	0	0	6
1	45	5	2	2	1	2	0	0	1	0	0	0	1	1	0	1	2	2	1	0	1	0	8
2	62	5	2	2	0	17	0	0	0	0	0	0	0	1	0	1	0	1	0	0	0	0	3
1	36	4	1	1	1	16	0	0	0	0	0	1	1	0	1	3	3	3	3	3	3	3	22
2	35	8	1	1	2	6	0	1	0	1	0	0	1	3	2	3	2	2	3	1	1	1	18
1	45	4	2	2	0	17	0	0	0	0	0	0	0	0	0	0	0	1	0	0	0	0	1
1	41	3	1	1	3	6	0	1	0	1	0	1	1	2	2	3	3	2	1	1	0	0	14
2	41	4	2	2	0	18	0	0	0	0	0	0	1	0	0	1	2	1	0	0	0	0	4
1	49	3	1	2	3	8	0	0	1	1	0	1	1	2	1	3	3	3	3	3	1	0	19
2	47	3	2	2	0	17	0	0	0	0	0	0	0	1	1	1	2	2	0	1	0	0	8
1	50	6	2	2	0	17	0	0	0	0	0	0	0	0	0	0	0	0	0	0	0	0	0
1	46	1	1	1	4	11	0	1	1	1	0	1	1	2	2	2	2	2	1	2	2	2	17
2	50	5	1	1	4	12	0	1	1	0	1	1	1	1	1	1	1	1	1	1	1	1	9
1	38	1	1	1	1	2	0	0	1	0	0	0	1	0	0	1	1	0	1	0	1	0	4
2	55	1	1	1	1	16	0	0	0	0	0	1	1	2	1	3	2	0	1	1	0	0	10
2	29	3	2	2	0	17	0	0	0	0	0	0	0	0	0	0	1	1	0	0	0	0	2
1	33	6	2	1	0	18	0	0	0	0	0	0	1	0	0	0	1	0	0	0	0	0	1
1	39	3	1	1	1	16	0	0	0	0	0	1	1	1	1	2	3	2	3	0	0	0	12
2	36	3	1	1	0	18	0	0	0	0	0	0	1	1	1	1	2	3	1	3	0	0	12
2	41	4	1	2	0	17	1	0	0	0	0	0	0	1	3	3	3	3	3	3	2	3	24
2	41	8	2	2	0	18	1	0	0	0	0	0	1	3	3	3	3	2	2	1	1	2	20
2	25	3	1	1	0	18	0	0	0	0	0	0	1	0	0	1	0	0	0	0	0	0	1
2	36	1	1	1	5	15	0	1	1	1	1	1	1	2	2	3	3	3	3	1	1	1	19
2	42	1	1	2	5	15	0	1	1	1	1	1	1	0	3	2	2	2	3	1	3	0	16
2	29	3	2	1	0	17	0	0	0	0	0	0	0	2	1	1	2	1	3	0	0	1	11
2	32	5	2	2	0	17	0	0	0	0	0	0	0	0	0	0	0	0	0	0	0	0	0
1	39	2	1	1	4	15	0	1	1	1	1	0	0	2	0	0	1	1	1	0	0	1	6
1	36	8	1	1	4	13	0	1	0	1	1	1	1	2	1	1	1	0	1	2	1	0	9
2	44	5	1	1	0	18	0	0	0	0	0	0	1	3	0	1	3	0	3	1	2	0	13
2	28	3	1	1	5	15	1	1	1	1	1	1	1	3	3	3	3	3	3	3	3	3	27
1	58	2	1	1	1	1	0	1	0	0	0	0	1	0	0	0	0	0	1	1	1	1	4
2	46	3	2	2	0	17	0	0	0	0	0	0	0	0	0	1	0	0	0	0	0	0	1
1	51	4	2	2	0	17	0	0	0	0	0	0	0	2	2	1	0	0	1	1	1	0	8
1	56	5	1	1	1	1	0	1	0	0	0	0	1	1	1	2	3	3	3	1	0	1	15
1	58	3	2	2	1	16	0	0	0	0	0	1	1	2	2	3	2	0	2	0	0	0	11
1	71	3	2	2	0	17	0	0	0	0	0	0	0	0	0	0	0	1	0	0	1	0	2
2	33	4	2	2	0	18	0	0	0	0	0	0	1	0	0	1	1	0	0	0	0	0	2
2	43	3	2	1	2	5	0	1	1	0	0	0	1	1	2	0	1	2	2	0	1	0	9
2	34	5	2	2	1	2	0	0	1	0	0	0	1	0	0	3	3	0	0	0	0	0	6
1	35	6	1	1	2	2	0	0	1	0	0	1	1	0	1	3	1	0	1	0	0	0	6
1	53	3	1	1	1	1	0	1	0	0	0	0	1	1	0	1	1	1	0	0	0	0	4
2	44	3	1	1	1	1	0	1	0	0	0	0	1	1	1	1	1	1	1	1	0	0	7
2	43	4	2	2	0	18	0	0	0	0	0	0	1	0	1	0	0	0	0	0	0	0	1
1	54	4	1	2	1	1	0	1	0	0	0	0	1	2	1	3	2	3	1	2	1	0	15
1	49	6	2	2	1	2	0	0	1	0	0	0	0	1	1	1	1	1	1	1	3	2	12
2	23	1	1	1	2	7	0	1	0	0	1	0	1	0	1	1	1	0	2	0	1	0	6
2	58	6	2	2	0	18	0	0	0	0	0	0	1	1	1	2	1	1	1	0	0	1	8
1	32	3	1	1	0	17	0	0	0	0	0	0	0	2	2	3	3	2	2	1	0	0	15
2	44	8	2	2	0	18	0	0	0	0	0	0	1	0	0	0	1	0	0	0	0	0	1
2	43	4	2	2	3	5	1	1	1	0	0	1	1	3	3	3	3	3	3	3	0	3	24
2	34	5	1	1	5	15	0	1	1	1	1	1	1	1	1	1	1	1	1	1	1	1	9
2	33	3	1	1	0	17	0	0	0	0	0	0	0	1	1	1	1	0	0	2	0	0	6
1	48	3	1	1	2	1	1	1	0	0	0	1	1	3	3	3	3	3	3	2	0	3	23
2	49	3	2	2	2	2	0	0	1	0	0	1	1	0	0	0	2	2	0	0	0	0	4
1	32	4	1	1	0	18	0	0	0	0	0	0	1	0	0	1	0	0	1	0	0	0	2
1	30	3	1	1	2	1	1	1	0	0	0	1	1	3	3	3	3	3	3	0	3	3	24
2	29	8	2	1	2	2	0	0	1	0	0	1	1	1	1	0	1	1	1	1	1	1	8
2	43	3	1	1	3	7	0	1	0	0	1	1	1	0	0	2	0	0	0	3	1	0	6
1	47	5	2	2	2	1	0	1	0	0	0	1	1	1	1	1	1	1	1	1	1	1	9
2	50	3	2	2	0	17	0	0	0	0	0	0	0	0	0	0	1	0	0	0	0	1	2
2	49	5	2	1	1	1	0	1	0	0	0	0	1	0	0	0	0	0	1	0	0	0	1
2	29	6	1	1	0	17	0	0	0	0	0	0	0	0	0	1	1	0	0	0	0	0	2
2	48	3	2	2	4	11	0	1	1	1	0	1	1	2	2	1	1	2	2	2	0	0	12
1	54	8	2	2	3	12	1	1	1	0	1	0	1	3	3	3	3	3	3	2	2	3	25
2	64	3	1	1	2	1	0	1	0	0	0	1	1	1	1	1	1	0	0	0	0	0	4
2	36	5	1	1	5	15	1	1	1	1	1	1	1	3	3	3	3	3	3	2	2	3	25
1	32	6	1	1	1	1	0	1	0	0	0	0	1	2	3	2	3	0	3	1	0	3	17
2	26	4	2	1	0	18	0	0	0	0	0	0	1	0	1	1	2	2	0	0	0	0	6
2	40	5	1	1	0	18	0	0	0	0	0	0	1	2	2	2	2	0	1	1	0	0	10
1	44	4	2	2	2	8	0	0	1	1	0	0	1	1	1	0	2	1	2	0	1	0	8
1	62	5	2	2	0	17	0	0	0	0	0	0	0	0	0	0	0	0	1	0	0	0	1
1	42	6	2	1	0	17	0	0	0	0	0	0	0	1	1	0	2	1	1	0	0	0	6
2	34	2	2	2	4	15	0	1	1	1	1	0	1	1	3	1	1	1	1	1	1	1	11
1	36	2	1	1	1	16	0	0	0	0	0	1	1	1	2	2	3	1	3	1	0	2	15
2	34	4	2	2	0	17	0	0	0	0	0	0	0	0	1	1	2	2	0	0	0	0	6
2	38	3	2	2	0	18	0	0	0	0	0	0	1	0	1	1	1	0	0	0	0	0	3
2	47	2	1	2	5	15	1	1	1	1	1	1	1	3	3	3	3	3	3	3	1	3	25
2	40	3	2	2	1	16	1	0	0	0	0	1	1	1	3	3	3	3	3	0	3	3	22
1	72	5	2	1	0	17	0	0	0	0	0	0	0	0	1	0	0	0	0	0	0	0	1
2	48	3	2	2	0	17	0	0	0	0	0	0	0	0	0	0	1	0	0	0	0	0	1
2	30	5	1	1	0	17	0	0	0	0	0	0	0	1	0	0	0	3	0	0	0	0	4
2	52	3	2	2	0	18	0	0	0	0	0	0	1	1	1	1	2	0	0	0	0	0	5
2	39	2	2	2	2	2	0	0	1	0	0	1	1	0	0	0	0	0	1	0	1	0	2
1	30	2	1	1	0	18	0	0	0	0	0	0	1	0	0	1	0	0	1	0	0	0	2
1	38	5	1	1	0	18	0	0	0	0	0	0	1	0	1	0	0	0	1	0	0	1	3
1	65	5	2	2	1	4	0	0	0	0	1	0	1	0	0	1	1	0	0	1	0	0	3
2	42	5	2	2	0	17	1	0	0	0	0	0	0	3	3	2	3	3	2	2	2	3	23
2	33	4	1	1	1	1	0	1	0	0	0	0	1	2	1	2	3	3	2	1	0	0	14
1	39	3	1	1	0	18	1	0	0	0	0	0	1	3	3	3	3	3	3	3	3	3	27
1	40	4	2	1	2	2	0	0	1	0	0	1	1	0	0	1	1	0	1	0	0	0	3
1	27	4	2	2	0	17	0	0	0	0	0	0	0	0	1	0	1	0	0	0	0	0	2
2	39	2	2	2	1	1	0	1	0	0	0	0	1	3	3	3	2	2	3	2	0	0	18
1	36	3	2	1	1	1	0	1	0	0	0	0	1	0	1	2	1	0	0	0	0	0	4
1	36	1	1	1	2	1	0	1	0	0	0	1	1	1	1	3	2	1	1	0	0	0	9
2	26	5	1	1	5	15	1	1	1	1	1	1	1	3	3	3	3	3	3	3	3	3	27
1	40	4	2	2	2	6	0	1	0	1	0	0	1	2	2	3	3	2	2	2	1	1	18
2	32	3	2	1	5	15	0	1	1	1	1	1	1	1	2	0	1	1	2	1	3	1	12
1	43	5	1	1	5	15	0	1	1	1	1	1	1	1	2	2	3	3	3	2	1	1	18
2	39	3	1	1	0	17	0	0	0	0	0	0	0	1	0	0	1	1	1	1	0	0	5
2	49	3	2	2	0	18	0	0	0	0	0	0	1	0	1	0	1	0	0	0	0	0	2
1	40	4	2	1	0	17	0	0	0	0	0	0	0	0	0	0	0	0	0	0	0	0	0
2	32	4	1	1	2	10	1	0	0	1	1	0	0	3	3	1	3	3	3	2	2	2	22
2	33	2	1	1	2	9	0	0	1	0	1	0	1	1	2	3	3	3	3	3	2	3	23
1	50	4	1	1	1	16	0	0	0	0	0	1	1	1	0	2	0	2	3	0	0	1	9
2	55	5	2	1	2	2	0	0	1	0	0	1	0	1	1	2	3	0	0	0	0	0	7
1	50	5	1	1	3	5	0	1	1	0	0	1	1	3	3	3	2	2	3	2	0	1	19
2	39	3	2	2	1	3	0	0	0	1	0	0	1	1	0	1	0	0	0	0	0	0	2
2	26	4	1	1	0	17	0	0	0	0	0	0	0	2	2	3	3	1	3	1	0	0	15
2	34	3	1	1	4	12	0	1	1	0	1	1	1	2	1	3	2	2	3	3	0	1	17
1	50	3	2	1	3	5	0	1	1	0	0	1	1	0	0	0	0	0	0	0	0	0	0
1	46	5	1	1	3	7	1	1	0	0	1	1	1	3	3	3	3	3	2	2	2	3	24
1	55	4	2	1	5	15	0	1	1	1	1	1	1	2	0	3	3	2	1	1	0	0	12
1	48	3	2	1	0	17	0	0	0	0	0	0	0	0	0	0	1	0	0	0	0	0	1
1	74	3	2	2	0	18	0	0	0	0	0	0	1	0	0	3	1	0	0	0	0	0	4
1	62	3	2	1	0	17	0	0	0	0	0	0	0	0	0	0	0	0	0	0	0	0	0
1	47	3	2	2	1	1	0	1	0	0	0	0	1	0	1	1	1	0	0	1	0	0	4
1	54	5	1	1	3	10	0	0	0	1	1	1	1	3	2	3	3	0	1	0	2	0	14
1	42	3	2	2	0	18	0	0	0	0	0	0	1	0	1	0	1	1	1	0	0	0	4
2	32	1	1	1	4	11	1	1	1	1	0	1	1	3	3	3	3	3	3	3	3	3	27
1	51	4	2	1	4	11	1	1	1	1	0	1	1	3	3	3	3	3	3	3	3	3	27
2	53	3	2	1	0	17	0	0	0	0	0	0	0	0	1	1	0	0	0	0	0	0	2
1	56	3	2	2	1	1	0	1	0	0	0	0	1	1	1	0	2	0	1	1	0	0	6
2	38	4	2	1	0	17	0	0	0	0	0	0	0	0	0	0	1	0	2	0	0	0	3
2	25	3	1	1	0	18	0	0	0	0	0	0	1	1	1	2	1	1	1	0	1	1	9
1	36	3	1	1	2	6	0	1	0	1	0	0	1	0	0	3	1	0	0	0	0	0	4
1	59	5	1	1	5	15	0	1	1	1	1	1	1	0	0	0	1	2	1	2	0	0	6
2	36	3	2	1	5	15	1	1	1	1	1	1	1	3	3	3	3	3	3	3	3	3	27
2	49	8	1	2	2	5	1	1	1	0	0	0	1	3	3	3	3	3	3	3	3	1	25
2	25	4	1	1	2	1	0	1	0	0	0	1	1	3	1	2	3	2	2	1	1	1	16
1	48	3	2	2	1	2	0	0	1	0	0	0	0	0	0	0	0	1	0	0	0	0	1
2	47	2	1	1	1	16	0	0	0	0	0	1	1	1	1	3	3	1	3	1	0	0	13
1	67	3	2	2	0	18	0	0	0	0	0	0	1	1	0	1	1	0	0	0	0	0	3
1	46	3	1	1	1	4	0	0	0	0	1	0	1	2	1	3	2	1	3	0	0	1	13
2	39	3	2	2	4	12	0	1	1	0	1	1	1	2	2	3	3	2	3	2	2	3	22
2	34	4	2	2	0	18	0	0	0	0	0	0	1	1	1	0	0	1	0	0	0	0	3
2	48	3	2	2	1	2	0	0	1	0	0	0	1	1	1	0	3	1	1	1	0	0	8
1	36	3	2	2	0	17	0	0	0	0	0	0	0	0	0	0	0	0	0	0	0	0	0
2	55	4	2	2	1	1	0	1	0	0	0	0	1	0	0	0	0	0	0	0	0	0	0
2	50	3	2	2	0	18	1	0	0	0	0	0	1	2	3	3	3	1	3	2	0	3	20
2	45	3	1	1	0	17	0	0	0	0	0	0	0	0	0	0	0	0	0	0	0	0	0
2	44	4	1	1	2	1	1	1	0	0	0	1	1	3	3	3	3	3	3	3	0	3	24
2	24	5	1	1	0	18	0	0	0	0	0	0	1	1	1	3	2	3	1	1	0	0	12
2	47	3	2	2	0	17	0	0	0	0	0	0	0	0	0	0	0	0	0	0	0	0	0
2	55	1	2	2	0	18	0	0	0	0	0	0	1	1	2	2	2	2	1	2	2	1	15
1	49	4	2	2	5	15	0	1	1	1	1	1	1	1	2	2	2	2	3	2	2	2	18
2	39	4	1	1	3	8	1	0	1	1	0	1	1	2	3	3	3	3	3	3	3	3	26
1	35	5	1	1	3	5	0	1	1	0	0	1	1	1	1	3	3	1	3	0	0	3	15
2	48	3	2	2	1	1	1	1	0	0	0	0	1	3	3	3	3	3	3	3	3	2	26
2	48	5	2	2	0	17	0	0	0	0	0	0	0	0	0	0	0	1	0	0	0	0	1
1	25	8	1	1	1	16	0	0	0	0	0	1	1	1	1	1	2	1	1	0	0	0	7
2	57	8	1	2	0	17	0	0	0	0	0	0	0	0	0	1	1	2	1	0	0	0	5
2	43	3	2	2	0	17	0	0	0	0	0	0	0	0	0	0	0	0	0	0	0	0	0
2	26	5	1	1	1	16	0	0	0	0	0	1	1	1	1	2	2	1	1	0	0	0	8
1	59	5	2	1	1	1	0	1	0	0	0	0	1	0	0	0	0	0	0	0	0	0	0
2	55	5	2	1	0	17	0	0	0	0	0	0	0	2	1	2	2	1	1	0	0	0	9
2	41	6	2	2	0	17	0	0	0	0	0	0	0	1	0	3	2	2	0	1	2	1	12
1	62	3	2	1	0	17	0	0	0	0	0	0	0	0	0	0	0	0	0	0	0	0	0
2	26	4	1	1	0	18	0	0	0	0	0	0	1	1	1	1	2	1	2	1	1	1	11
1	42	8	2	2	1	2	0	0	1	0	0	0	1	2	3	2	3	1	2	0	1	1	15
1	45	2	2	2	0	18	0	0	0	0	0	0	1	1	2	1	2	0	1	0	0	0	7
2	35	6	1	1	0	18	0	0	0	0	0	0	1	1	1	0	1	0	2	0	0	0	5
1	34	5	1	1	3	7	1	1	0	0	1	1	1	1	3	3	1	1	3	3	3	1	19
2	39	8	1	1	1	2	0	0	1	0	0	0	1	2	3	1	2	1	2	1	1	1	14
1	34	6	1	1	1	2	0	0	1	0	0	0	1	1	0	0	0	0	1	0	0	0	2
1	65	3	2	2	1	1	0	1	0	0	0	0	1	0	0	0	0	0	0	0	0	0	0
1	45	3	1	1	0	17	0	0	0	0	0	0	0	1	1	0	1	0	2	0	0	1	6
1	39	4	2	2	0	17	0	0	0	0	0	0	0	0	1	0	1	0	0	0	0	0	2
1	51	3	2	2	0	17	0	0	0	0	0	0	0	2	1	2	2	2	2	1	0	1	13
2	45	5	1	1	0	18	0	0	0	0	0	0	1	1	1	2	2	1	1	0	0	0	8
1	32	1	1	1	0	18	0	0	0	0	0	0	1	2	2	3	3	0	2	3	2	1	18
2	44	5	1	1	0	17	0	0	0	0	0	0	0	0	0	0	1	0	0	0	0	0	1
2	45	3	2	2	0	18	0	0	0	0	0	0	1	2	1	1	1	1	3	1	1	2	13
2	42	3	2	1	3	8	0	0	1	1	0	1	1	1	1	3	3	2	2	2	1	1	16
1	52	2	2	2	0	17	0	0	0	0	0	0	0	0	1	0	1	0	1	0	1	0	4
1	44	3	2	2	0	18	0	0	0	0	0	0	1	1	0	2	0	1	1	0	0	0	5
2	38	1	1	1	1	16	0	0	0	0	0	1	1	0	1	1	1	0	1	0	0	1	5
1	41	5	1	1	0	17	1	0	0	0	0	0	0	3	3	3	3	3	3	3	3	3	27
2	45	5	1	1	1	4	0	0	0	0	1	0	1	1	1	0	1	0	1	1	1	0	6
1	34	5	1	1	2	5	0	1	1	0	0	0	1	2	2	3	2	1	2	1	1	1	15
2	27	4	1	1	1	1	1	1	0	0	0	0	1	2	3	3	3	3	3	2	2	3	24
1	38	4	1	1	2	1	0	1	0	0	0	1	1	1	1	2	2	2	0	1	1	1	11
2	47	6	1	1	0	17	0	0	0	0	0	0	0	2	1	1	3	0	0	0	0	1	8
1	43	3	1	1	0	17	0	0	0	0	0	0	0	1	1	1	1	1	1	1	1	1	9
1	44	4	2	2	1	3	0	0	0	1	0	0	1	0	1	1	1	1	1	1	1	0	7
1	57	8	2	1	0	18	0	0	0	0	0	0	1	0	0	1	1	0	0	0	0	0	2
1	34	4	1	1	3	6	1	1	0	1	0	1	1	3	3	3	3	3	3	3	3	3	27
1	53	4	2	1	3	6	0	1	0	1	0	1	1	2	2	2	2	2	2	3	1	1	17
2	42	4	2	2	0	17	0	0	0	0	0	0	0	0	0	0	0	0	0	0	0	0	0
2	42	3	2	1	0	17	0	0	0	0	0	0	0	0	0	0	1	0	0	0	0	0	1
2	47	5	2	2	1	4	0	0	0	0	1	0	1	1	1	1	2	1	0	0	0	0	6
1	51	3	2	2	0	17	0	0	0	0	0	0	0	0	0	0	0	0	0	0	0	0	0
2	27	6	1	1	1	3	0	0	0	1	0	0	1	1	3	3	2	2	2	2	0	2	17
1	52	2	2	2	1	16	0	0	0	0	0	1	1	0	0	0	0	0	0	0	0	0	0
1	62	5	2	2	0	18	0	0	0	0	0	0	1	1	3	2	3	1	3	3	1	1	18
2	42	5	1	1	0	17	0	0	0	0	0	0	0	2	2	1	2	1	1	2	0	0	11
2	42	3	2	2	0	18	0	0	0	0	0	0	1	0	0	0	0	0	0	0	0	0	0
1	38	8	2	2	0	18	0	0	0	0	0	0	1	2	2	2	2	2	1	2	1	0	14
2	49	5	2	2	0	17	0	0	0	0	0	0	0	1	1	3	1	1	0	1	0	0	8
2	50	3	1	1	0	17	1	0	0	0	0	0	0	3	3	1	3	3	2	3	1	0	19
1	40	3	2	2	0	18	0	0	0	0	0	0	1	0	0	1	1	0	0	0	0	0	2
2	34	4	1	2	0	17	0	0	0	0	0	0	0	0	1	1	1	0	1	0	0	0	4
1	55	4	1	2	2	1	0	1	0	0	0	1	1	2	1	1	0	0	0	0	0	0	4
1	34	3	2	2	0	17	0	0	0	0	0	0	0	1	1	0	1	2	1	1	1	1	9
1	46	5	2	1	0	18	0	0	0	0	0	0	1	2	3	0	2	2	3	1	2	3	18
2	38	4	2	2	0	17	0	0	0	0	0	0	0	0	0	0	0	0	0	0	0	0	0
1	52	3	2	1	0	17	0	0	0	0	0	0	0	1	1	0	1	0	0	0	0	0	3
1	40	3	2	2	3	5	0	1	1	0	0	1	1	2	1	1	3	0	1	0	0	1	9
1	43	3	2	2	5	15	0	1	1	1	1	1	1	2	1	2	2	2	1	1	1	1	13
1	43	5	1	2	2	1	0	1	0	0	0	1	1	1	1	1	1	0	1	2	0	0	7
2	46	3	2	2	1	1	0	1	0	0	0	0	1	0	0	2	3	0	0	0	0	0	5
2	54	5	2	2	0	18	0	0	0	0	0	0	1	1	1	3	2	0	1	1	0	0	9
1	43	3	1	1	0	17	0	0	0	0	0	0	0	1	1	1	1	1	1	1	0	0	7
1	48	8	1	1	1	16	0	0	0	0	0	1	1	1	1	3	1	0	2	2	1	0	11
1	49	3	1	1	1	16	0	0	0	0	0	1	1	0	0	1	1	1	0	0	0	0	3
1	57	4	2	2	0	17	0	0	0	0	0	0	0	0	0	0	0	0	0	0	0	0	0
2	46	4	2	1	1	3	0	0	0	1	0	0	1	1	1	2	2	1	1	1	1	1	11
1	57	3	1	1	0	17	0	0	0	0	0	0	0	1	0	3	3	2	0	0	0	0	9
1	54	5	2	2	0	17	0	0	0	0	0	0	0	0	0	0	0	0	0	0	0	0	0
1	57	3	2	2	1	1	0	1	0	0	0	0	1	0	0	0	0	0	0	0	0	1	1
1	42	3	2	2	1	16	0	0	0	0	0	1	1	0	0	0	2	0	0	0	0	0	2
2	35	3	1	1	4	14	0	0	1	1	1	1	1	2	1	3	3	0	1	2	0	0	12
2	41	5	1	1	2	4	1	0	0	0	1	1	1	3	3	3	3	1	3	1	0	2	19
1	31	3	1	1	5	15	0	1	1	1	1	1	1	1	1	1	1	1	1	1	1	1	9
2	42	4	1	1	2	8	0	0	1	1	0	0	1	1	1	3	2	1	2	0	0	0	10
2	45	5	2	1	1	2	0	0	1	0	0	0	1	1	0	1	1	0	0	0	0	0	3
2	33	4	1	1	1	4	0	0	0	0	1	0	1	2	1	1	2	2	2	2	0	0	12
1	52	5	2	2	0	17	0	0	0	0	0	0	0	1	1	1	1	1	1	1	1	1	9
2	47	3	2	2	0	17	0	0	0	0	0	0	0	0	0	0	0	0	0	0	0	0	0
2	43	2	1	1	0	17	0	0	0	0	0	0	0	2	3	3	3	1	3	2	0	1	18
2	32	4	1	1	3	6	0	1	0	1	0	1	1	2	3	3	3	0	2	2	2	1	18
2	55	4	2	2	0	17	0	0	0	0	0	0	0	0	0	0	0	1	0	0	0	0	1
1	50	3	2	1	4	15	0	1	1	1	1	0	1	0	1	2	1	0	3	3	1	0	11
2	39	5	1	1	1	16	0	0	0	0	0	1	1	1	1	1	2	0	0	0	0	0	5
2	40	5	1	1	1	1	0	1	0	0	0	0	1	1	1	1	1	1	1	0	1	1	8
2	35	5	2	2	2	10	0	0	0	1	1	0	1	1	1	2	1	2	2	1	1	1	12
1	50	3	2	2	1	16	1	0	0	0	0	1	0	3	3	2	2	2	3	3	2	2	22
2	39	4	1	1	0	18	0	0	0	0	0	0	1	1	1	1	1	1	1	1	0	0	7
1	42	8	2	2	0	17	0	0	0	0	0	0	0	0	0	1	1	0	0	0	0	0	2
1	52	5	2	2	0	17	0	0	0	0	0	0	0	0	1	0	2	1	1	1	1	1	8
2	30	4	2	2	2	5	0	1	1	0	0	0	1	0	0	0	0	2	1	0	0	0	3
1	66	5	2	2	2	1	0	1	0	0	0	1	1	0	0	0	0	0	0	0	0	0	0
2	48	2	1	1	1	3	0	0	0	1	0	0	1	1	1	0	1	0	0	0	0	0	3
2	39	3	2	1	4	13	0	1	0	1	1	1	1	1	1	0	2	3	2	0	1	0	10
2	38	3	2	2	4	12	0	1	1	0	1	1	1	2	2	2	2	2	2	2	1	1	16
2	45	5	2	2	5	15	1	1	1	1	1	1	1	2	3	3	3	3	3	2	1	3	23
1	37	4	1	1	3	6	0	1	0	1	0	1	1	1	1	0	1	2	2	1	1	1	10
2	63	3	2	2	0	17	0	0	0	0	0	0	0	1	1	0	1	0	0	2	0	0	5
1	43	5	1	1	2	5	0	1	1	0	0	0	1	2	2	3	3	3	3	2	3	2	23
2	35	3	1	1	2	7	1	1	0	0	1	0	1	1	3	3	3	3	3	1	1	1	19
2	28	2	1	1	0	18	0	0	0	0	0	0	1	2	3	0	2	0	0	0	1	1	9
1	38	3	1	1	5	15	0	1	1	1	1	1	1	1	1	2	2	1	3	0	0	2	12
2	39	5	1	1	3	6	0	1	0	1	0	1	1	1	1	3	3	3	2	2	1	1	17
1	47	4	1	1	3	13	1	1	0	1	1	0	1	3	3	3	3	3	3	0	0	2	20
2	23	5	1	1	0	18	0	0	0	0	0	0	1	0	1	3	2	2	1	1	0	0	10
1	24	8	1	1	1	16	0	0	0	0	0	1	1	0	1	3	2	3	0	0	0	0	9
1	56	3	2	2	0	17	0	0	0	0	0	0	0	1	1	0	1	0	0	0	0	0	3
2	48	3	1	1	2	1	0	1	0	0	0	1	1	2	2	2	2	2	3	2	1	3	19
2	42	3	2	2	1	2	0	0	1	0	0	0	0	1	0	0	1	0	0	0	0	0	2
2	51	3	1	1	0	18	0	0	0	0	0	0	1	0	1	0	2	1	0	0	0	0	4
2	48	5	1	1	0	17	0	0	0	0	0	0	0	1	1	3	1	1	2	1	1	2	13
2	49	3	1	1	0	17	0	0	0	0	0	0	0	0	0	1	0	0	0	0	0	0	1
1	34	3	1	1	0	17	1	0	0	0	0	0	0	3	3	3	3	3	3	3	3	3	27
2	44	4	2	1	0	18	0	0	0	0	0	0	1	1	1	1	2	1	1	1	1	0	9
1	39	3	2	2	0	18	0	0	0	0	0	0	1	0	0	0	1	0	0	0	0	0	1
1	49	3	1	1	3	6	1	1	0	1	0	1	1	3	3	3	3	3	3	3	3	3	27
2	38	8	1	1	2	7	0	1	0	0	1	0	1	2	1	3	2	2	1	1	0	1	13
1	46	3	2	2	3	6	0	1	0	1	0	1	1	1	1	1	1	1	1	1	1	1	9
1	51	3	1	1	0	17	0	0	0	0	0	0	0	0	0	0	1	0	0	0	0	0	1
1	50	3	1	1	0	18	0	0	0	0	0	0	1	0	0	0	0	0	1	0	0	0	1
1	55	4	2	2	0	17	0	0	0	0	0	0	0	0	0	0	0	0	0	0	0	0	0
1	33	5	1	1	1	3	0	0	0	1	0	0	1	2	1	3	2	2	2	2	2	2	18
2	47	4	2	2	0	18	0	0	0	0	0	0	1	2	2	2	2	2	2	2	1	1	16
1	51	8	2	2	1	1	0	1	0	0	0	0	1	0	0	0	0	0	0	0	0	0	0
1	54	3	2	2	2	1	0	1	0	0	0	1	1	1	1	3	2	1	2	1	0	1	12
1	40	1	1	1	4	13	1	1	0	1	1	1	1	3	3	3	3	3	3	3	3	3	27
2	29	5	1	1	0	18	0	0	0	0	0	0	1	1	2	3	3	1	3	1	1	1	16
2	44	7	1	1	1	16	0	0	0	0	0	1	1	1	1	1	1	0	1	0	0	0	5
2	40	3	2	2	0	18	0	0	0	0	0	0	1	0	1	0	1	1	0	0	0	0	3
2	33	3	2	1	0	17	0	0	0	0	0	0	0	1	1	1	1	0	1	1	0	0	6
1	48	4	2	2	0	17	0	0	0	0	0	0	0	0	0	1	0	0	0	0	0	0	1
1	54	4	2	1	0	17	0	0	0	0	0	0	0	0	0	1	1	1	1	1	1	1	7
2	60	4	1	2	1	2	0	0	1	0	0	0	1	1	1	3	1	1	1	1	0	0	9
1	48	3	1	1	1	2	0	0	1	0	0	0	1	1	0	0	0	0	0	0	0	0	1
2	45	4	2	2	4	11	1	1	1	1	0	1	1	3	3	3	3	3	2	2	2	2	23
1	31	5	1	1	3	13	0	1	0	1	1	0	1	2	2	3	3	1	3	3	1	0	18
1	41	2	1	1	5	15	0	1	1	1	1	1	0	0	0	0	0	0	0	0	0	0	0
2	38	2	1	1	0	17	0	0	0	0	0	0	0	1	1	2	2	2	0	0	0	0	8
1	53	3	2	2	1	1	0	1	0	0	0	0	1	2	2	1	2	3	3	1	0	1	15
2	34	3	1	1	3	13	0	1	0	1	1	0	1	2	3	3	1	3	2	0	0	3	17
2	29	3	1	1	0	18	0	0	0	0	0	0	1	0	0	0	1	0	0	0	0	0	1
1	50	3	2	2	0	17	1	0	0	0	0	0	0	1	3	3	3	1	3	2	2	3	21
2	43	7	2	2	2	8	1	0	1	1	0	0	1	1	3	1	3	3	3	1	1	3	19
2	39	2	2	2	3	5	0	1	1	0	0	1	0	0	0	1	1	1	0	0	0	0	3
2	47	8	2	2	1	2	0	0	1	0	0	0	1	1	1	0	1	1	0	1	1	0	6
1	36	3	1	1	4	13	1	1	0	1	1	1	1	3	3	2	3	3	3	1	0	1	19
2	28	6	2	1	1	1	1	1	0	0	0	0	1	3	3	3	3	3	3	2	1	2	23
1	31	4	1	1	3	7	1	1	0	0	1	1	1	3	3	3	3	3	3	2	1	3	24
2	37	4	1	1	0	18	0	0	0	0	0	0	1	0	0	1	1	1	0	0	0	0	3
1	37	3	1	1	2	2	0	0	1	0	0	1	1	1	1	1	1	0	1	0	0	0	5
1	42	8	1	1	0	17	0	0	0	0	0	0	0	1	1	1	2	2	1	0	0	1	9
2	60	4	2	1	2	2	0	0	1	0	0	1	1	0	0	0	0	0	0	0	0	0	0
2	50	3	1	1	0	18	1	0	0	0	0	0	1	3	3	3	3	3	3	0	0	1	19
2	28	5	1	1	1	2	0	0	1	0	0	0	1	1	2	3	3	3	2	1	0	1	16
1	39	3	1	1	5	15	0	1	1	1	1	1	1	2	1	3	3	3	3	3	3	3	24
1	36	3	1	1	3	7	1	1	0	0	1	1	1	3	3	3	3	3	3	2	2	3	25
1	43	7	2	2	3	5	0	1	1	0	0	1	1	1	1	1	1	1	3	1	1	2	12
2	30	5	2	2	0	18	1	0	0	0	0	0	1	3	3	3	3	3	2	3	3	3	26
2	26	5	1	1	1	3	0	0	0	1	0	0	1	0	1	2	1	0	0	1	0	0	5
1	47	3	1	1	1	2	0	0	1	0	0	0	0	0	0	0	0	0	0	0	0	0	0
1	45	3	2	2	1	1	0	1	0	0	0	0	1	0	0	1	0	0	0	0	0	0	1
1	50	3	2	2	0	17	0	0	0	0	0	0	0	0	0	0	0	0	0	0	0	0	0
2	36	3	1	1	1	1	0	1	0	0	0	0	1	1	1	2	2	1	0	0	0	0	7
1	58	6	2	2	0	18	0	0	0	0	0	0	1	0	0	1	0	1	1	0	0	1	4
1	77	6	2	2	0	17	0	0	0	0	0	0	0	0	0	0	0	0	0	0	1	0	1
1	49	1	2	1	1	1	1	1	0	0	0	0	1	3	3	3	3	3	3	3	3	3	27
1	37	3	1	1	2	2	1	0	1	0	0	1	1	0	3	3	3	0	3	2	3	0	17
2	48	3	1	2	0	18	0	0	0	0	0	0	1	1	1	2	1	0	3	1	0	1	10
1	41	4	1	1	1	1	0	1	0	0	0	0	1	2	1	1	3	3	3	1	1	1	16
2	40	3	1	1	5	15	0	1	1	1	1	1	1	1	1	2	3	2	2	3	1	1	16
2	41	3	2	1	3	14	0	0	1	1	1	0	1	2	2	2	2	0	1	1	2	1	13
1	54	6	2	2	0	18	0	0	0	0	0	0	1	1	1	2	2	0	1	1	0	0	8
1	42	5	1	1	4	13	0	1	0	1	1	1	1	2	2	2	3	1	3	2	0	3	18
1	31	8	1	1	0	17	0	0	0	0	0	0	0	0	0	1	1	0	1	0	0	0	3
1	31	3	1	1	1	16	0	0	0	0	0	1	1	1	2	1	1	1	3	0	0	0	9
1	41	3	2	2	0	17	0	0	0	0	0	0	0	0	0	0	0	0	0	0	0	0	0
1	34	8	1	1	2	3	0	0	0	1	0	1	1	1	1	1	1	0	3	1	0	0	8
1	50	5	1	1	2	7	1	1	0	0	1	0	1	3	3	3	3	0	3	2	3	3	23
1	38	3	1	1	1	1	0	1	0	0	0	0	1	0	0	0	1	0	0	0	0	0	1
1	52	4	2	2	1	3	0	0	0	1	0	0	1	0	0	1	1	0	0	0	0	0	2
1	33	3	2	2	0	17	0	0	0	0	0	0	0	1	0	0	2	0	0	0	0	0	3
2	23	6	1	1	0	18	0	0	0	0	0	0	1	0	1	1	1	0	0	0	0	0	3
2	43	2	2	2	0	18	0	0	0	0	0	0	1	2	2	1	1	0	2	0	0	1	9
2	40	5	2	1	1	1	1	1	0	0	0	0	1	3	3	3	3	3	3	3	1	1	23
2	29	3	1	1	0	18	0	0	0	0	0	0	1	0	1	1	1	0	1	0	0	0	4
1	63	8	2	2	1	1	0	1	0	0	0	0	1	0	0	1	1	1	0	1	0	0	4
1	63	5	2	2	0	18	0	0	0	0	0	0	1	2	1	3	2	0	2	2	0	0	12
1	64	5	1	1	0	17	0	0	0	0	0	0	0	0	0	0	0	0	0	0	0	0	0
1	57	5	2	2	1	2	0	0	1	0	0	0	1	0	0	0	0	1	1	0	1	0	3
2	43	3	2	1	2	1	0	1	0	0	0	1	1	2	2	3	3	3	3	0	0	0	16
2	45	3	1	1	0	17	0	0	0	0	0	0	0	0	0	0	0	0	0	0	0	0	0
2	46	3	2	2	0	17	0	0	0	0	0	0	0	0	0	1	1	0	0	0	0	0	2
1	44	2	1	1	1	3	0	0	0	1	0	0	1	0	1	0	3	0	1	0	0	1	6
2	35	8	1	1	1	16	0	0	0	0	0	1	1	1	1	1	2	0	1	0	1	0	7
2	40	3	2	2	5	15	0	1	1	1	1	1	1	3	3	3	3	2	1	0	0	1	16
2	38	4	1	1	5	15	0	1	1	1	1	1	1	2	2	2	2	2	2	2	2	2	18
1	38	8	2	2	2	1	0	1	0	0	0	1	1	1	0	0	3	1	1	1	1	1	9
1	44	8	1	1	1	1	0	1	0	0	0	0	1	1	2	1	1	1	2	1	0	1	10
1	49	4	2	2	2	7	0	1	0	0	1	0	1	1	1	1	1	1	0	0	1	0	6
1	64	3	1	1	2	3	0	0	0	1	0	1	1	0	0	3	3	1	0	0	0	0	7
2	46	7	1	2	4	13	1	1	0	1	1	1	1	3	1	3	3	3	3	3	2	0	21
2	32	3	1	1	2	7	1	1	0	0	1	0	1	3	3	3	3	3	3	3	3	3	27
1	37	3	1	1	2	4	0	0	0	0	1	1	1	0	1	3	1	3	3	0	0	0	11
1	40	5	1	1	2	9	0	0	1	0	1	0	0	2	2	3	3	3	3	2	1	2	21
1	49	4	2	2	1	1	0	1	0	0	0	0	1	2	1	3	2	1	2	3	0	0	14
1	34	3	2	2	1	16	0	0	0	0	0	1	1	1	1	0	0	0	0	0	1	1	4
2	47	4	2	2	4	14	1	0	1	1	1	1	1	3	3	3	3	3	3	3	3	3	27
1	37	3	1	1	3	8	0	0	1	1	0	1	1	0	0	3	0	1	1	0	0	0	5
1	53	3	1	1	5	15	0	1	1	1	1	1	1	0	0	0	0	0	0	0	0	0	0
2	42	3	1	1	4	13	0	1	0	1	1	1	1	1	1	2	3	2	1	2	1	0	13
1	39	4	1	1	1	3	0	0	0	1	0	0	1	1	1	1	2	1	3	0	0	1	10
2	39	6	1	1	3	8	0	0	1	1	0	1	1	2	2	3	3	2	3	1	1	3	20
1	42	3	1	1	3	12	0	1	1	0	1	0	1	0	1	0	2	0	0	0	0	0	3
2	41	1	2	1	3	7	0	1	0	0	1	1	1	2	1	3	3	3	1	2	1	0	16
1	51	8	1	2	3	7	1	1	0	0	1	1	1	3	3	3	3	1	3	0	0	3	19
2	44	3	2	2	1	1	1	1	0	0	0	0	1	3	3	3	3	3	3	3	3	1	25
1	41	8	1	1	2	8	0	0	1	1	0	0	1	2	1	0	3	2	3	1	1	2	15
1	51	4	1	1	2	6	1	1	0	1	0	0	1	3	3	1	3	1	3	3	0	3	20
2	40	2	1	1	2	7	0	1	0	0	1	0	1	0	0	0	1	0	1	0	0	1	3
2	54	8	2	2	5	15	1	1	1	1	1	1	1	3	3	3	3	3	3	3	2	3	26
2	34	5	1	1	1	3	0	0	0	1	0	0	1	0	1	2	1	0	1	0	0	0	5
1	40	3	2	2	2	5	0	1	1	0	0	0	1	0	0	2	0	1	1	0	0	0	4
1	34	4	1	1	1	4	0	0	0	0	1	0	1	2	2	3	3	1	0	0	0	0	11
2	49	7	2	2	1	2	0	0	1	0	0	0	1	1	1	3	1	2	2	0	0	1	11
2	45	6	1	2	3	9	0	0	1	0	1	1	1	0	1	1	2	1	0	0	0	0	5
2	41	5	2	1	2	1	0	1	0	0	0	1	1	1	1	3	2	1	1	1	0	1	11
1	32	4	1	1	1	4	0	0	0	0	1	0	1	1	1	1	2	1	2	1	1	1	11
2	49	3	1	1	1	4	0	0	0	0	1	0	1	0	0	3	1	0	0	0	0	0	4
2	47	3	1	1	3	10	0	0	0	1	1	1	1	2	1	3	3	3	3	3	0	0	18
1	38	5	1	1	1	16	0	0	0	0	0	1	1	0	0	0	0	0	0	0	0	0	0
2	52	8	2	2	1	16	0	0	0	0	0	1	1	1	1	1	1	1	1	0	1	0	7
1	52	3	2	1	2	2	0	0	1	0	0	1	1	3	3	3	2	1	1	1	1	1	16
1	54	3	1	1	5	15	1	1	1	1	1	1	1	3	3	3	3	0	3	0	0	3	18
2	28	2	1	1	3	10	1	0	0	1	1	1	1	3	3	3	3	3	3	3	3	3	27
2	30	4	1	1	3	11	0	1	1	1	0	0	1	2	2	1	1	3	2	1	1	1	14
2	38	3	2	2	5	15	0	1	1	1	1	1	1	1	1	3	1	3	1	1	0	3	14
1	36	3	1	1	2	2	1	0	1	0	0	1	1	3	3	3	3	3	3	1	1	2	22
2	35	3	2	2	3	7	0	1	0	0	1	1	1	1	1	1	2	1	0	0	0	0	6
2	46	6	2	2	1	3	0	0	0	1	0	0	1	0	0	0	2	0	1	1	0	0	4
1	52	5	2	2	1	3	0	0	0	1	0	0	1	0	0	2	0	0	0	0	0	0	2
1	34	3	1	1	2	2	0	0	1	0	0	1	1	1	3	2	2	2	3	0	2	3	18
1	48	5	1	2	1	3	0	0	0	1	0	0	1	1	1	2	1	0	1	0	0	0	6
2	43	1	2	2	2	6	0	1	0	1	0	0	1	0	0	2	1	1	1	0	0	0	5
1	56	3	2	2	5	15	0	1	1	1	1	1	1	1	2	3	3	0	3	3	3	3	21
2	25	8	1	1	1	4	0	0	0	0	1	0	1	0	0	0	1	0	0	0	0	0	1
1	33	8	1	1	2	3	1	0	0	1	0	1	1	3	3	2	3	1	3	3	3	3	24
1	43	5	2	2	3	7	0	1	0	0	1	1	1	0	1	1	1	1	0	0	0	0	4
1	51	7	2	2	5	15	1	1	1	1	1	1	1	3	3	3	3	3	3	3	3	3	27
1	39	3	1	1	5	15	1	1	1	1	1	1	1	3	3	3	3	3	3	3	3	3	27
2	54	5	2	1	2	7	0	1	0	0	1	0	1	1	1	1	1	0	1	1	0	0	6
1	30	7	1	1	0	18	0	0	0	0	0	0	1	1	1	1	1	1	2	1	2	1	11
1	37	4	1	1	2	6	0	1	0	1	0	0	1	1	1	1	1	1	3	0	1	1	10
2	31	3	1	1	3	11	0	1	1	1	0	0	1	0	1	1	1	1	1	0	0	0	5
2	50	3	2	2	4	13	1	1	0	1	1	1	1	3	3	3	3	3	3	3	3	3	27
1	57	4	2	2	1	2	0	0	1	0	0	0	1	1	1	1	1	1	0	1	0	0	6
1	41	4	1	1	2	4	1	0	0	0	1	1	1	3	3	3	3	2	1	2	3	2	22
2	47	3	1	1	1	16	0	0	0	0	0	1	1	1	1	2	3	3	2	1	0	1	14
1	25	4	1	1	2	1	1	1	0	0	0	1	1	3	3	3	3	3	3	3	1	3	25
1	47	5	2	1	1	3	0	0	0	1	0	0	1	1	1	0	1	0	1	0	0	1	5
1	31	3	1	1	4	11	0	1	1	1	0	1	1	1	1	3	3	2	3	0	1	2	16
2	36	2	2	2	1	3	0	0	0	1	0	0	1	1	0	1	1	1	1	0	0	0	5
1	40	4	2	2	2	6	0	1	0	1	0	0	1	0	1	0	1	3	1	0	0	1	7
1	46	5	2	2	2	1	0	1	0	0	0	1	1	3	1	2	2	1	3	0	1	0	13
1	42	7	2	2	1	3	0	0	0	1	0	0	1	2	2	1	2	0	2	1	0	1	11
1	42	2	1	1	1	16	0	0	0	0	0	1	1	2	2	3	3	2	2	2	2	3	21
1	54	4	2	2	0	18	0	0	0	0	0	0	1	0	0	1	1	0	0	0	0	0	2
2	42	5	2	2	1	16	0	0	0	0	0	1	1	1	1	3	3	3	3	3	1	2	20
1	46	3	1	1	5	15	0	1	1	1	1	1	1	1	3	3	3	3	2	0	0	1	16
1	30	4	1	1	0	18	0	0	0	0	0	0	1	0	0	1	1	0	0	0	0	0	2
1	38	4	1	1	5	15	1	1	1	1	1	1	1	1	3	3	3	3	3	0	0	3	19
1	38	6	1	1	3	9	0	0	1	0	1	1	0	1	1	1	2	1	1	1	0	3	11
1	52	1	1	1	3	5	0	1	1	0	0	1	1	2	1	3	3	3	2	2	0	0	16
2	54	1	2	2	1	16	0	0	0	0	0	1	1	1	1	3	2	1	1	0	1	0	10
1	35	3	1	1	1	4	1	0	0	0	1	0	1	3	3	3	3	3	3	3	3	3	27
1	25	3	1	1	4	11	1	1	1	1	0	1	1	2	3	3	3	2	3	2	2	2	22
1	52	3	1	2	5	15	0	1	1	1	1	1	1	2	1	3	3	2	3	3	2	3	22
2	50	3	2	1	4	12	0	1	1	0	1	1	1	2	2	3	3	3	1	3	2	1	20
1	42	4	1	1	5	15	1	1	1	1	1	1	1	3	3	3	3	3	3	1	3	2	24
2	38	5	2	2	2	3	0	0	0	1	0	1	1	1	1	3	3	3	2	1	0	0	14
1	41	3	1	1	2	4	0	0	0	0	1	1	1	0	0	0	0	1	1	0	0	0	2
1	42	5	1	1	2	1	1	1	0	0	0	1	1	3	3	3	3	3	3	2	3	1	24
2	43	3	1	1	3	7	0	1	0	0	1	1	1	1	1	1	1	1	1	1	1	1	9
1	24	5	1	1	1	3	1	0	0	1	0	0	1	3	3	3	3	3	3	3	3	3	27
1	43	3	1	1	1	2	0	0	1	0	0	0	1	0	0	3	0	3	1	0	0	0	7
1	35	7	1	1	0	18	0	0	0	0	0	0	1	1	1	1	2	1	1	0	1	0	8
2	27	3	2	1	3	8	0	0	1	1	0	1	1	1	1	1	1	0	1	1	1	1	8
1	48	4	2	2	0	18	0	0	0	0	0	0	1	0	1	2	2	0	1	0	0	0	6
1	41	1	1	1	5	15	1	1	1	1	1	1	1	3	3	3	3	3	3	3	3	3	27
1	51	5	2	2	1	16	0	0	0	0	0	1	1	1	3	2	2	1	1	0	0	1	11
1	31	5	1	1	5	15	1	1	1	1	1	1	1	3	3	2	3	3	3	3	0	1	21
2	27	4	1	1	1	16	0	0	0	0	0	1	1	1	1	3	3	2	1	2	2	1	16
2	42	3	2	1	2	1	0	1	0	0	0	1	1	0	0	2	2	1	0	0	0	0	5
1	41	3	1	1	3	7	0	1	0	0	1	1	1	2	1	1	1	1	1	1	1	1	10
1	31	5	2	2	0	17	0	0	0	0	0	0	0	0	3	0	0	0	0	0	0	3	6
2	43	3	2	2	1	3	0	0	0	1	0	0	1	1	1	1	0	0	0	0	0	0	3
2	37	3	2	2	0	17	0	0	0	0	0	0	0	2	2	1	3	0	1	0	0	1	10
1	39	4	1	1	1	2	0	0	1	0	0	0	0	1	1	1	1	0	1	1	1	0	7
2	54	5	2	2	0	18	0	0	0	0	0	0	1	1	0	3	1	2	1	0	0	0	8
2	29	4	1	1	1	1	0	1	0	0	0	0	1	1	1	1	1	0	1	1	1	1	8
2	36	4	1	1	0	18	0	0	0	0	0	0	1	1	1	1	1	0	2	0	0	0	6
2	40	2	2	1	2	1	0	1	0	0	0	1	1	1	1	3	2	1	2	0	0	2	12
1	46	8	1	1	1	1	0	1	0	0	0	0	1	1	0	2	2	2	1	0	0	0	8
2	48	3	1	1	4	13	0	1	0	1	1	1	1	2	2	3	3	2	3	2	1	2	20
1	41	8	1	1	2	1	0	1	0	0	0	1	1	2	3	3	3	2	2	1	1	3	20
2	44	3	2	2	2	2	0	0	1	0	0	1	1	0	0	2	3	2	0	0	1	0	8
2	34	3	1	1	2	7	1	1	0	0	1	0	1	3	3	3	3	0	3	1	0	0	16
2	24	5	1	1	3	14	0	0	1	1	1	0	1	1	2	2	2	2	1	2	3	2	17
2	35	4	2	2	1	16	0	0	0	0	0	1	1	3	2	1	1	3	2	0	0	1	13
1	40	5	1	1	0	18	0	0	0	0	0	0	1	1	1	3	1	3	3	1	0	3	16
2	53	7	1	1	0	17	0	0	0	0	0	0	0	1	1	1	1	0	1	0	3	1	9
1	42	4	1	1	3	5	0	1	1	0	0	1	1	2	1	1	2	1	1	1	0	1	10
1	39	5	1	1	4	11	0	1	1	1	0	1	1	3	3	2	2	2	3	1	0	1	17
2	44	4	1	2	2	4	0	0	0	0	1	1	1	1	1	3	3	3	3	3	3	1	21
2	23	5	1	1	0	17	0	0	0	0	0	0	0	1	0	0	0	0	0	0	0	0	1
1	37	3	1	1	0	17	0	0	0	0	0	0	0	3	3	3	2	1	1	1	1	1	16
1	44	3	1	1	5	15	0	1	1	1	1	1	1	2	2	3	1	0	3	2	1	1	15
2	34	3	2	2	0	17	0	0	0	0	0	0	0	1	1	2	2	3	1	0	0	0	10
2	26	4	2	2	0	17	0	0	0	0	0	0	0	1	1	1	2	2	1	0	0	0	8
1	54	6	1	1	0	18	0	0	0	0	0	0	1	1	1	2	3	2	0	1	0	0	10
1	46	3	1	1	1	1	0	1	0	0	0	0	1	2	3	2	2	2	2	2	2	2	19
1	56	1	2	2	0	17	0	0	0	0	0	0	0	0	0	1	1	0	0	0	0	0	2
2	32	6	1	1	3	5	0	1	1	0	0	1	1	1	1	3	2	0	1	0	0	0	8
1	30	3	1	1	0	18	0	0	0	0	0	0	1	0	0	2	0	0	1	3	0	2	8
2	39	3	2	1	5	15	0	1	1	1	1	1	1	1	1	2	1	3	1	1	0	0	10
1	53	6	2	2	2	9	0	0	1	0	1	0	1	2	2	1	2	2	1	1	1	1	13
1	66	3	2	2	0	17	0	0	0	0	0	0	0	0	0	0	0	0	0	0	0	0	0
1	63	5	1	1	1	1	0	1	0	0	0	0	0	2	0	0	2	0	0	0	0	0	4
1	65	4	2	2	0	17	0	0	0	0	0	0	0	0	0	0	1	1	0	0	1	0	3
2	32	5	1	1	1	1	0	1	0	0	0	0	1	1	1	1	1	1	1	1	1	1	9
1	62	3	2	2	0	17	0	0	0	0	0	0	0	0	0	0	0	0	0	0	0	0	0
2	42	5	1	1	5	15	0	1	1	1	1	1	1	2	2	3	3	3	3	2	1	3	22
1	40	3	1	1	3	6	0	1	0	1	0	1	1	2	2	2	3	0	2	1	1	2	15
1	41	4	1	1	5	15	1	1	1	1	1	1	1	3	3	3	3	3	3	3	3	3	27
1	31	3	1	1	0	17	0	0	0	0	0	0	0	2	2	2	1	1	1	2	2	2	15
2	53	1	2	2	1	3	0	0	0	1	0	0	1	0	0	3	0	0	0	0	1	0	4
2	41	6	2	2	1	2	0	0	1	0	0	0	1	1	1	2	1	1	0	0	0	0	6
2	27	3	1	1	4	13	0	1	0	1	1	1	1	2	2	3	3	3	3	3	3	1	23
1	48	5	2	2	0	17	0	0	0	0	0	0	0	0	1	0	1	0	1	0	0	0	3
1	32	4	1	1	0	17	0	0	0	0	0	0	0	2	1	2	2	0	2	2	0	0	11
1	62	5	1	2	0	18	0	0	0	0	0	0	1	0	0	0	1	0	0	0	0	0	1
2	29	8	1	1	1	16	0	0	0	0	0	1	1	1	1	0	1	0	1	0	1	1	6
1	41	3	2	2	0	17	0	0	0	0	0	0	0	0	0	0	1	1	0	0	0	0	2
2	41	8	2	1	5	15	0	1	1	1	1	1	1	1	1	1	1	1	1	1	1	1	9
2	43	4	2	2	1	3	0	0	0	1	0	0	0	2	1	2	2	0	1	1	0	0	9
2	36	2	2	2	1	2	0	0	1	0	0	0	1	0	1	0	1	0	0	0	0	0	2
1	58	4	1	1	0	18	0	0	0	0	0	0	1	0	0	1	1	0	0	0	0	0	2
2	37	3	2	2	2	5	0	1	1	0	0	0	1	1	1	3	3	1	1	1	0	0	11
2	66	5	2	2	0	18	0	0	0	0	0	0	1	0	0	0	0	0	0	0	0	0	0
1	38	4	2	1	1	1	0	1	0	0	0	0	1	2	2	1	1	0	2	0	1	1	10
2	23	2	1	1	2	2	0	0	1	0	0	1	1	1	2	2	3	0	2	0	1	1	12
1	62	2	2	2	0	17	0	0	0	0	0	0	0	0	1	2	1	2	1	1	1	0	9
2	65	5	2	2	0	17	0	0	0	0	0	0	0	0	0	1	1	0	0	0	0	0	2
2	31	3	1	1	1	3	0	0	0	1	0	0	1	1	2	2	2	1	1	0	1	0	10
2	28	3	1	1	0	17	0	0	0	0	0	0	0	1	1	3	3	2	0	1	0	1	12
2	40	3	2	2	0	17	0	0	0	0	0	0	0	1	1	0	1	1	2	0	0	0	6
1	55	3	1	1	1	1	0	1	0	0	0	0	0	0	0	0	0	0	0	0	0	0	0
1	70	3	2	2	0	17	0	0	0	0	0	0	0	0	0	0	1	0	0	0	0	0	1
2	38	3	2	1	0	18	0	0	0	0	0	0	1	2	2	2	2	2	2	2	2	2	18
2	46	2	2	2	0	18	0	0	0	0	0	0	1	1	1	0	1	0	0	0	0	0	3
2	50	6	2	1	1	3	0	0	0	1	0	0	1	1	1	1	3	3	1	1	0	0	11
2	52	5	2	2	0	18	0	0	0	0	0	0	1	1	1	1	1	3	2	1	1	1	12
1	40	6	1	1	1	2	0	0	1	0	0	0	1	0	1	1	1	0	2	0	0	1	6
2	53	4	2	2	0	17	0	0	0	0	0	0	0	1	1	1	1	1	1	1	0	1	8
2	33	3	2	2	0	18	0	0	0	0	0	0	1	1	2	1	0	2	1	1	1	0	9
2	54	4	1	1	3	7	1	1	0	0	1	1	1	3	3	3	3	3	0	0	0	3	18
2	48	2	2	2	2	2	0	0	1	0	0	1	1	0	0	3	1	0	0	0	0	0	4
2	28	3	1	1	1	1	0	1	0	0	0	0	1	1	1	0	2	1	3	0	0	1	9
2	46	3	1	1	4	12	1	1	1	0	1	1	1	2	3	3	3	1	3	1	0	3	19
2	23	6	1	1	2	8	0	0	1	1	0	0	1	0	1	3	1	0	2	1	0	2	10
2	25	1	1	1	0	18	0	0	0	0	0	0	1	2	2	3	3	0	3	0	3	0	16
2	36	4	2	1	0	18	0	0	0	0	0	0	1	1	1	1	1	1	0	0	0	0	5
2	41	5	1	1	1	3	0	0	0	1	0	0	1	2	1	1	3	0	1	0	0	1	9
1	42	3	2	2	0	17	0	0	0	0	0	0	0	1	1	2	1	2	3	0	0	1	11
1	44	5	1	1	1	16	1	0	0	0	0	1	1	3	3	3	3	3	3	3	3	3	27
2	49	5	2	1	0	17	0	0	0	0	0	0	0	2	1	1	1	1	1	3	0	0	10
2	42	4	1	1	3	7	1	1	0	0	1	1	1	3	3	3	3	3	3	3	3	1	25
2	31	8	1	1	0	18	1	0	0	0	0	0	1	3	3	2	3	3	3	2	0	2	21
2	41	3	1	2	0	18	0	0	0	0	0	0	1	0	0	1	0	0	0	0	0	0	1
2	22	8	1	1	1	3	0	0	0	1	0	0	1	0	1	0	0	0	1	0	0	1	3
2	32	6	1	1	1	16	0	0	0	0	0	1	1	1	1	2	2	2	2	2	2	0	14
1	22	3	1	1	0	17	0	0	0	0	0	0	0	1	1	2	2	1	2	1	0	1	11
2	44	3	1	1	5	15	0	1	1	1	1	1	1	2	2	2	2	2	2	1	3	2	18
2	40	5	2	1	2	3	0	0	0	1	0	1	1	1	0	1	2	2	1	2	0	0	9
2	42	4	2	2	0	17	0	0	0	0	0	0	0	1	1	1	1	1	1	1	1	1	9
2	47	3	1	1	4	12	1	1	1	0	1	1	1	3	3	3	3	3	3	3	3	3	27
2	38	5	1	1	3	10	0	0	0	1	1	1	1	1	1	1	1	0	0	0	0	0	4
1	24	3	1	1	1	16	0	0	0	0	0	1	1	0	1	2	3	0	0	0	0	0	6
2	39	3	2	2	0	17	0	0	0	0	0	0	0	0	1	1	1	1	0	0	0	0	4
2	36	2	1	1	0	18	0	0	0	0	0	0	1	2	2	2	2	2	1	1	0	0	12
2	37	2	2	1	4	11	1	1	1	1	0	1	1	3	3	3	3	3	3	3	3	3	27
1	41	7	1	1	0	17	0	0	0	0	0	0	0	1	1	1	1	0	1	1	1	0	7
2	40	1	2	2	0	17	0	0	0	0	0	0	0	1	1	2	2	2	1	1	2	1	13
2	43	3	2	2	0	18	0	0	0	0	0	0	1	1	1	3	2	1	0	1	0	0	9
2	43	2	2	2	0	17	0	0	0	0	0	0	0	2	0	0	3	2	0	1	1	0	9
2	37	8	2	2	0	18	0	0	0	0	0	0	1	1	1	1	1	0	1	0	1	0	6
2	45	3	2	2	0	17	0	0	0	0	0	0	0	1	1	1	1	1	1	0	0	0	6
2	30	4	2	2	0	18	0	0	0	0	0	0	1	0	0	1	0	1	1	0	0	0	3
2	49	3	2	2	3	6	0	1	0	1	0	1	1	2	2	3	3	3	3	1	1	3	21
1	38	8	2	2	0	17	0	0	0	0	0	0	0	0	0	0	0	0	0	0	0	0	0
1	43	8	1	1	2	1	0	1	0	0	0	1	1	2	2	2	1	0	2	2	0	2	13
2	39	3	2	2	0	18	0	0	0	0	0	0	1	3	2	1	1	1	3	1	0	1	13
2	27	3	1	1	1	1	0	1	0	0	0	0	1	2	2	1	2	3	3	2	1	1	17
2	52	3	2	2	0	17	0	0	0	0	0	0	0	1	1	1	1	2	1	1	1	0	9
1	28	1	1	1	0	18	0	0	0	0	0	0	1	1	3	2	2	1	3	1	1	1	15
2	36	2	1	1	0	18	0	0	0	0	0	0	1	3	2	2	2	3	2	2	2	2	20
2	27	5	1	1	4	11	1	1	1	1	0	1	1	2	3	3	2	2	3	3	1	3	22
2	33	4	2	1	1	16	0	0	0	0	0	1	1	1	0	1	3	1	1	1	3	0	11
2	21	5	1	1	0	17	0	0	0	0	0	0	0	1	1	3	3	3	2	1	1	1	16
2	53	4	2	2	0	18	0	0	0	0	0	0	1	0	0	0	2	3	0	0	0	0	5
2	32	8	2	1	5	15	1	1	1	1	1	1	1	3	3	3	3	3	3	2	3	1	24
2	24	3	1	1	0	17	0	0	0	0	0	0	0	0	0	0	0	1	1	0	0	0	2
1	46	3	2	2	0	17	0	0	0	0	0	0	0	0	0	0	0	0	0	0	0	0	0
2	39	5	2	1	3	5	0	1	1	0	0	1	1	1	2	3	3	3	3	2	1	2	20
2	33	5	1	1	1	3	0	0	0	1	0	0	1	0	0	0	0	0	0	0	0	0	0
2	26	8	1	1	2	3	1	0	0	1	0	1	1	3	3	3	2	3	3	3	1	0	21
2	42	3	2	1	0	17	0	0	0	0	0	0	0	1	1	2	2	0	1	0	0	1	8
2	54	3	2	1	1	2	0	0	1	0	0	0	1	1	1	1	1	0	0	1	0	0	5
2	38	2	2	2	1	16	0	0	0	0	0	1	1	2	2	3	3	3	3	3	1	3	23
2	37	1	1	1	0	18	0	0	0	0	0	0	1	0	1	2	2	1	0	0	0	0	6
2	38	3	1	1	0	18	0	0	0	0	0	0	1	1	1	3	1	3	0	3	2	1	15
1	24	5	1	1	1	2	0	0	1	0	0	0	1	0	0	1	1	0	0	0	0	0	2
2	43	3	1	1	4	11	1	1	1	1	0	1	1	2	3	3	3	0	3	1	1	3	19
2	34	2	2	1	0	18	0	0	0	0	0	0	1	0	0	2	1	0	0	0	0	1	4
1	55	4	2	2	1	1	1	1	0	0	0	0	1	3	3	3	3	2	2	3	3	0	22
2	59	3	1	2	1	2	0	0	1	0	0	0	1	1	1	1	1	1	1	0	0	1	7
1	29	5	1	1	1	4	1	0	0	0	1	0	1	3	1	3	3	3	3	3	0	0	19
1	58	3	2	1	0	17	0	0	0	0	0	0	0	0	0	0	0	0	0	0	0	0	0
2	37	4	2	2	0	17	0	0	0	0	0	0	0	0	0	0	0	1	1	0	0	0	2
1	44	8	2	2	0	18	0	0	0	0	0	0	1	0	1	3	3	3	0	0	0	0	10
2	59	3	2	2	1	16	0	0	0	0	0	1	1	1	1	2	2	2	0	0	0	0	8
2	27	3	1	1	1	1	0	1	0	0	0	0	1	1	1	3	2	3	3	1	0	1	15
2	40	3	1	1	2	1	0	1	0	0	0	1	1	2	2	3	3	1	2	3	2	0	18
1	60	4	2	2	0	18	0	0	0	0	0	0	1	0	0	0	0	0	0	0	0	0	0
1	46	6	1	1	2	8	1	0	1	1	0	0	1	3	2	3	3	3	3	0	1	0	18
2	24	3	1	1	1	3	0	0	0	1	0	0	1	0	1	1	2	0	1	0	1	1	7
2	36	3	1	1	2	1	0	1	0	0	0	1	1	1	1	1	1	1	1	1	1	1	9
2	43	4	2	2	0	18	0	0	0	0	0	0	1	0	1	1	1	1	1	0	0	1	6
2	39	1	2	2	3	7	0	1	0	0	1	1	1	2	2	3	3	2	2	3	1	1	19
1	36	3	2	1	0	18	0	0	0	0	0	0	1	1	1	1	1	0	0	1	1	1	7
1	46	3	2	2	0	18	0	0	0	0	0	0	1	1	1	2	1	1	2	1	1	2	12
1	43	3	1	2	0	17	0	0	0	0	0	0	0	0	0	0	0	0	0	0	0	0	0
2	23	6	1	1	0	17	0	0	0	0	0	0	0	1	2	1	2	3	2	0	0	2	13
2	32	3	2	2	0	18	0	0	0	0	0	0	1	0	0	1	0	0	0	0	0	0	1
1	38	3	1	1	3	10	0	0	0	1	1	1	1	1	1	2	1	1	1	1	2	2	12
2	38	2	1	1	2	1	0	1	0	0	0	1	1	2	2	3	3	2	1	3	2	1	19
1	50	5	2	2	5	15	0	1	1	1	1	1	0	1	1	2	2	1	1	1	1	0	10
2	27	2	1	1	5	15	0	1	1	1	1	1	1	1	1	3	2	2	3	2	3	2	19
2	35	6	1	1	2	1	1	1	0	0	0	1	1	3	3	3	3	3	3	3	3	3	27
2	39	5	2	1	0	18	1	0	0	0	0	0	1	3	3	2	3	3	3	2	0	1	20
2	22	4	1	1	1	16	1	0	0	0	0	1	1	1	3	3	3	3	3	1	0	2	19
2	36	5	1	2	2	1	0	1	0	0	0	1	1	2	3	1	2	2	1	0	0	1	12
2	48	5	2	2	0	17	0	0	0	0	0	0	0	1	1	1	1	1	0	0	0	0	5
2	43	3	1	1	1	3	0	0	0	1	0	0	1	0	0	3	0	0	0	0	0	0	3
2	48	4	2	2	5	15	0	1	1	1	1	1	1	1	1	3	2	0	2	0	0	1	10
2	34	3	1	1	2	1	0	1	0	0	0	1	1	1	2	3	2	1	3	1	1	0	14
2	37	2	2	1	3	12	0	1	1	0	1	0	1	1	1	0	2	0	0	1	0	0	5
2	35	3	1	1	1	1	0	1	0	0	0	0	1	2	2	0	3	3	1	2	3	2	18
1	49	3	2	2	0	18	0	0	0	0	0	0	1	1	1	1	3	2	2	1	1	0	12
2	44	3	1	1	0	18	0	0	0	0	0	0	1	0	1	0	0	0	1	0	0	0	2
1	45	4	1	1	0	17	0	0	0	0	0	0	0	0	0	0	0	1	0	0	0	0	1
1	43	1	1	1	0	18	0	0	0	0	0	0	1	0	0	1	0	0	0	0	0	0	1
1	57	3	2	2	0	17	0	0	0	0	0	0	0	0	0	0	1	1	0	0	0	0	2
2	35	3	1	1	0	17	0	0	0	0	0	0	0	1	1	0	1	0	2	0	0	2	7
1	47	4	2	1	2	1	1	1	0	0	0	1	1	3	3	3	3	3	3	1	3	3	25
1	45	3	2	2	2	6	1	1	0	1	0	0	1	3	3	3	3	2	3	2	1	2	22
2	27	3	2	1	3	5	1	1	1	0	0	1	1	1	3	3	3	3	3	2	3	3	24
2	19	5	1	1	0	17	0	0	0	0	0	0	0	1	1	1	1	0	1	0	1	1	7
1	41	4	2	1	1	1	0	1	0	0	0	0	1	1	1	1	1	0	2	0	1	1	8
2	43	3	2	2	0	18	0	0	0	0	0	0	1	1	1	2	1	3	1	1	1	1	12
1	53	1	2	2	0	18	0	0	0	0	0	0	1	1	1	1	1	1	1	1	0	0	7
2	42	3	2	2	0	17	0	0	0	0	0	0	0	0	0	0	0	0	0	0	0	0	0
1	44	3	1	1	2	1	1	1	0	0	0	1	1	3	3	3	3	3	3	3	3	0	24
2	43	1	2	2	1	2	0	0	1	0	0	0	1	1	1	2	3	3	2	1	1	1	15
1	41	3	1	1	3	6	0	1	0	1	0	1	1	1	1	2	2	0	2	1	0	0	9
2	46	8	1	2	5	15	1	1	1	1	1	1	1	3	3	3	3	3	3	3	3	3	27
2	21	8	1	1	0	17	0	0	0	0	0	0	0	1	2	3	2	3	3	0	0	2	16
2	57	5	1	1	3	5	0	1	1	0	0	1	1	1	1	2	3	2	1	3	1	1	15
2	41	5	1	1	0	17	0	0	0	0	0	0	0	0	1	1	1	1	0	0	0	0	4
2	55	5	2	2	0	17	0	0	0	0	0	0	0	0	0	0	0	0	0	0	0	0	0
2	59	3	1	2	0	18	0	0	0	0	0	0	1	0	0	1	1	0	1	0	0	0	3
1	47	4	2	1	5	15	0	1	1	1	1	1	1	1	1	1	1	1	1	1	1	1	9
1	59	5	2	2	5	15	0	1	1	1	1	1	1	1	1	1	1	1	1	1	1	1	9
2	52	4	2	2	0	17	0	0	0	0	0	0	0	0	0	0	1	0	0	0	0	0	1
1	35	3	1	1	1	16	0	0	0	0	0	1	1	1	1	2	1	2	2	1	0	0	10
2	40	4	1	1	1	16	1	0	0	0	0	1	1	3	3	3	3	3	3	3	3	2	26
2	29	3	2	2	0	17	0	0	0	0	0	0	0	0	1	2	1	2	1	3	0	0	10
1	64	3	2	2	1	1	0	1	0	0	0	0	1	2	2	2	2	2	2	2	0	0	14
2	52	3	2	2	0	17	0	0	0	0	0	0	0	0	0	0	1	0	0	0	0	0	1
1	45	3	1	1	4	12	1	1	1	0	1	1	1	3	3	3	3	3	3	3	1	2	24
2	27	3	2	1	0	17	0	0	0	0	0	0	0	0	0	2	3	2	0	1	0	0	8
2	40	1	2	2	0	18	0	0	0	0	0	0	1	0	0	0	0	0	0	0	0	0	0
1	44	3	2	1	1	1	0	1	0	0	0	0	1	0	1	3	3	0	0	0	0	0	7
2	39	4	1	1	0	18	0	0	0	0	0	0	1	1	1	0	1	0	1	0	0	1	5
2	42	1	1	2	0	18	0	0	0	0	0	0	1	1	2	0	1	0	1	0	0	0	5
1	43	8	2	2	0	17	0	0	0	0	0	0	0	2	2	2	1	1	2	2	1	1	14
1	34	6	1	1	1	1	0	1	0	0	0	0	1	1	1	2	2	1	0	1	0	0	8
2	28	3	1	1	1	16	0	0	0	0	0	1	1	2	2	3	3	2	3	3	2	3	23
1	53	3	1	1	2	1	0	1	0	0	0	1	1	1	1	1	2	1	1	2	2	1	12
1	45	2	2	1	0	17	0	0	0	0	0	0	0	0	0	0	0	0	0	0	0	0	0
2	35	3	2	1	2	3	0	0	0	1	0	1	1	1	1	2	2	1	3	0	1	1	12
2	48	3	1	1	0	18	1	0	0	0	0	0	1	3	3	3	3	1	3	3	2	3	24
1	32	3	1	1	3	7	0	1	0	0	1	1	1	1	1	1	1	1	1	1	1	1	9
1	30	3	1	1	0	18	0	0	0	0	0	0	1	2	2	0	2	0	2	0	0	1	9
2	20	3	1	1	1	16	1	0	0	0	0	1	1	1	3	2	3	3	3	0	1	2	18
2	38	4	2	2	0	17	0	0	0	0	0	0	0	2	2	2	3	3	2	2	1	1	18
1	30	3	1	1	1	1	0	1	0	0	0	0	1	1	1	0	0	0	1	2	1	1	7
1	32	2	1	1	3	13	0	1	0	1	1	0	1	1	1	0	3	1	1	0	0	1	8
1	45	3	1	1	1	1	1	1	0	0	0	0	1	3	3	3	3	3	3	3	3	3	27
1	21	4	1	1	0	18	0	0	0	0	0	0	1	2	2	2	2	3	3	1	1	0	16
1	36	5	2	1	0	17	0	0	0	0	0	0	0	1	1	1	1	1	1	1	1	1	9
2	48	3	2	1	0	17	0	0	0	0	0	0	0	1	1	0	0	0	1	1	0	0	4
2	33	3	2	2	0	17	0	0	0	0	0	0	0	0	0	3	2	0	0	0	0	0	5
1	55	5	1	1	2	8	0	0	1	1	0	0	1	0	0	1	0	0	0	0	0	0	1
2	29	8	1	1	0	18	0	0	0	0	0	0	1	1	1	2	1	3	2	1	1	1	13
2	47	3	1	2	1	16	1	0	0	0	0	1	1	3	3	3	3	3	3	3	2	3	26
2	26	3	1	1	1	1	0	1	0	0	0	0	1	1	1	1	1	1	1	1	1	1	9
2	48	1	2	2	1	3	0	0	0	1	0	0	1	2	2	2	2	2	2	2	2	1	17
2	47	2	1	2	5	15	1	1	1	1	1	1	1	3	3	3	3	3	3	3	1	3	25
2	48	3	2	1	0	18	0	0	0	0	0	0	1	0	1	0	3	0	2	0	0	0	6
1	70	5	2	2	0	17	0	0	0	0	0	0	0	0	1	0	0	0	0	0	0	0	1
1	28	4	1	1	2	7	0	1	0	0	1	0	1	1	1	1	0	0	1	0	0	0	4
1	56	4	1	1	0	18	0	0	0	0	0	0	1	0	0	0	1	1	0	0	0	0	2
1	58	3	2	2	0	18	0	0	0	0	0	0	1	1	0	1	0	0	0	1	1	1	5
2	51	5	1	1	1	2	0	0	1	0	0	0	1	0	1	1	1	0	0	0	0	0	3
1	31	3	1	1	0	17	0	0	0	0	0	0	0	0	1	1	2	1	2	0	0	1	8
1	44	3	1	1	1	1	0	1	0	0	0	0	1	0	0	2	1	2	2	0	0	0	7
1	32	5	2	2	0	17	0	0	0	0	0	0	0	0	0	0	1	0	0	0	0	0	1
2	51	3	2	2	4	12	0	1	1	0	1	1	1	1	1	3	2	2	1	1	0	0	11
2	33	5	2	2	1	1	0	1	0	0	0	0	1	0	0	0	0	0	0	0	0	1	1
2	50	5	1	1	0	17	1	0	0	0	0	0	0	3	3	3	3	3	3	0	0	2	20
2	38	3	1	2	5	15	0	1	1	1	1	1	1	2	2	2	2	2	2	2	2	2	18
2	49	5	2	2	0	18	0	0	0	0	0	0	1	0	0	1	1	0	0	0	0	0	2
2	39	1	2	2	1	1	0	1	0	0	0	0	1	0	0	0	0	0	0	0	0	0	0
2	44	3	2	2	0	18	0	0	0	0	0	0	1	1	2	2	2	2	1	1	2	0	13
2	34	3	1	1	0	17	0	0	0	0	0	0	0	1	1	1	1	1	1	1	1	0	8
2	59	3	2	2	0	18	0	0	0	0	0	0	1	3	1	3	3	3	2	2	0	0	17
1	49	3	1	1	3	13	0	1	0	1	1	0	1	1	1	1	1	1	1	1	1	1	9
1	45	5	1	1	1	16	0	0	0	0	0	1	1	1	1	3	3	3	2	2	2	0	17
2	56	4	1	1	2	1	0	1	0	0	0	1	1	2	2	2	2	1	0	0	0	0	9
2	45	3	2	2	0	18	0	0	0	0	0	0	1	1	1	0	1	1	0	0	0	0	4
1	23	8	1	1	0	17	0	0	0	0	0	0	0	0	1	3	0	0	3	1	0	1	9
1	51	3	1	1	1	1	0	1	0	0	0	0	1	0	1	2	1	0	0	2	0	0	6
1	48	3	2	2	0	17	0	0	0	0	0	0	0	0	0	0	0	0	0	0	0	0	0
2	51	2	1	1	0	17	0	0	0	0	0	0	0	0	0	0	0	0	0	0	0	0	0
2	42	4	1	1	2	1	1	1	0	0	0	1	1	3	3	2	3	3	3	3	1	3	24
1	43	4	2	2	1	1	0	1	0	0	0	0	1	1	2	3	3	2	2	1	1	1	16
1	58	5	1	1	3	6	0	1	0	1	0	1	1	1	1	3	1	0	1	0	0	1	8
2	50	4	2	1	3	5	0	1	1	0	0	1	1	2	2	2	2	2	0	0	0	1	11
1	62	3	2	2	1	1	0	1	0	0	0	0	1	1	1	1	1	1	0	1	1	1	8
2	34	5	1	1	0	18	0	0	0	0	0	0	1	0	0	0	0	0	0	0	0	0	0
2	34	2	1	1	4	12	1	1	1	0	1	1	1	2	3	3	3	3	3	1	2	2	22
1	60	4	2	2	5	15	0	1	1	1	1	1	1	0	0	1	1	1	1	1	0	0	5
2	39	3	2	2	3	8	0	0	1	1	0	1	1	1	1	0	3	0	1	0	0	0	6
2	34	3	2	2	1	4	0	0	0	0	1	0	1	0	1	0	2	0	1	0	0	2	6
1	37	4	2	1	1	1	0	1	0	0	0	0	1	2	2	2	3	1	3	3	0	1	17
2	39	4	1	1	1	1	1	1	0	0	0	0	1	3	3	3	3	3	3	3	3	3	27
1	48	5	2	2	1	3	0	0	0	1	0	0	1	1	1	1	1	0	0	1	1	0	6
1	66	5	1	2	0	17	0	0	0	0	0	0	0	0	0	0	0	0	0	0	0	0	0
2	41	3	1	1	2	2	0	0	1	0	0	1	1	3	1	3	2	1	0	2	3	1	16
1	63	3	2	2	3	5	0	1	1	0	0	1	1	1	1	3	2	0	1	0	1	0	9
2	30	4	2	2	3	6	1	1	0	1	0	1	1	3	3	3	3	3	3	3	3	3	27
2	39	3	2	2	0	17	0	0	0	0	0	0	0	0	0	1	1	0	0	0	1	0	3
1	50	3	2	2	4	14	1	0	1	1	1	1	1	3	3	3	3	3	3	3	1	3	25
2	50	3	1	2	5	15	1	1	1	1	1	1	1	3	3	3	3	3	3	3	3	3	27
2	27	2	2	2	0	18	1	0	0	0	0	0	1	1	3	3	3	1	3	1	2	3	20
1	33	4	1	1	0	18	0	0	0	0	0	0	1	2	1	2	2	1	1	2	3	2	16
1	32	3	1	1	0	17	1	0	0	0	0	0	0	3	3	3	0	0	3	3	3	0	18
1	66	3	2	1	0	17	0	0	0	0	0	0	0	0	0	0	0	0	0	0	0	0	0
1	51	8	1	1	0	18	0	0	0	0	0	0	1	0	1	0	1	0	0	0	0	0	2
1	66	3	2	2	0	17	0	0	0	0	0	0	0	1	0	0	1	0	0	0	0	0	2
1	56	5	2	2	0	17	0	0	0	0	0	0	0	1	1	2	1	1	1	1	1	1	10
2	39	3	2	1	1	1	0	1	0	0	0	0	1	2	2	1	1	0	1	0	1	0	8
2	45	3	2	1	0	17	0	0	0	0	0	0	0	1	1	2	2	1	0	0	0	1	8
1	55	3	1	1	2	1	0	1	0	0	0	1	1	1	1	1	1	1	1	0	0	1	7
1	56	4	2	2	1	1	1	1	0	0	0	0	1	3	3	1	3	3	3	0	1	1	18
2	32	7	1	1	1	3	0	0	0	1	0	0	1	0	1	1	1	1	2	1	1	1	9
1	56	4	1	1	0	17	0	0	0	0	0	0	0	1	1	1	1	1	0	1	0	0	6
1	33	3	2	2	0	17	1	0	0	0	0	0	0	3	2	2	3	3	3	3	0	1	20
2	35	1	1	2	3	12	0	1	1	0	1	0	1	0	1	1	1	1	1	0	0	1	6
1	56	3	2	1	0	17	0	0	0	0	0	0	0	0	0	0	0	0	0	1	0	0	1
2	36	4	1	1	0	18	0	0	0	0	0	0	1	0	1	1	1	3	1	0	0	0	7
2	67	3	1	2	0	17	0	0	0	0	0	0	0	0	0	0	1	0	0	0	0	0	1
1	66	3	2	2	0	17	0	0	0	0	0	0	0	0	0	0	0	0	0	0	0	0	0
1	24	4	1	1	1	3	0	0	0	1	0	0	1	2	2	2	2	2	2	1	1	2	16
2	40	3	2	1	1	2	0	0	1	0	0	0	1	0	0	3	2	2	2	2	1	0	12
2	46	4	1	1	3	5	1	1	1	0	0	1	1	3	3	3	3	3	3	3	3	3	27
1	38	6	1	1	3	14	0	0	1	1	1	0	1	1	1	1	0	0	1	1	1	0	6
1	37	5	1	1	1	2	0	0	1	0	0	0	1	1	1	2	1	1	2	0	1	1	10
1	31	4	1	1	0	17	1	0	0	0	0	0	0	3	3	2	3	3	3	3	1	3	24
2	37	4	2	2	1	16	0	0	0	0	0	1	1	0	0	0	0	0	0	0	0	0	0
1	47	8	2	2	2	5	0	1	1	0	0	0	1	1	1	3	3	3	1	2	1	0	15
2	47	3	1	1	3	5	0	1	1	0	0	1	1	3	1	2	2	2	3	0	0	3	16
1	39	3	1	1	0	18	0	0	0	0	0	0	1	1	1	2	2	2	3	1	1	1	14
[truncated: 831 more rows]

## Sheet: Description of variables
variable	description
SEX	1=male, 2=female
AGE
LIVING AREA	1=Hokkaido, 2=Tohoku, 3=Kanto, 4=Chubu, 5=Kinki, 6=Chugoku, 7=Shikoku, 8=Kyushu
MARITAL STATUS	0=not married, 1=married
PRESENCE/ABSENCE OF CHILD	0=no child, 1=have child
NUMBER OF PSYCHIATRIC DISORDER
DIAGNOSIS	1=MDD only, 2=PD only, 3=SAD only, 4=OCD only, 5=MDD & PD, 6=MDD & SAD, 7=MDD & OCD, 8=PD & SAD, 9 PD & OCD, 10=SAD & OCD, 11=MDD, PD, & SAD, 12=MDD, PD, & OCD, 13=MDD, SAD, & OCD, 14=PD, SAD, & OCD, 15=MDD, PD, SAD, & OCD, 16=Other disorders, 17=non clinical without clinical history, 18=non-clinical with clinical history
PHQ-9_1	Item 1 Score
PHQ-9_2	Item 2 Score
PHQ-9_3	Item 3 Score
PHQ-9_4	Item 4 Score
PHQ-9_5	Item 5 Score
PHQ-9_6	Item 6 Score
PHQ-9_7	Item 7 Score
PHQ-9_8	Item 8 Score
PHQ-9_9	Item 9 Score
PHQ-9_Total	Total Score
PHQ-9, Patient Health Questionnaire
